# Supplementary material for: The Smc5/6 complex is a DNA loop-extruding motor
Source: Nature. 2023 Apr 19;616(7958):843–8. doi: 10.1038/s41586-023-05963-3 (PMC10132971; doi:10.1038/s41586-023-05963-3)
Supplement: Supplementary file 11 — Source Data Fig. 1 [file 41586_2023_5963_MOESM11_ESM.xlsx]

## Sheet: Fig. 1b
DNA (nM)	pRS316 SC(–)					[Agonist] vs. response -- Variable slope (four parameters)
	1st	2nd	3rd	4th		Best-fit values
0	0.091	0.091	0.087	0.102		Bottom		0.08949
0.3	0.891	0.776	0.883	0.785		Hillslope		1.065
0.6	1.351	0.957	1.313	1.106		Top		1.857
1.2	1.768	1.17	1.516	1.491		EC50		0.388
3	2.174	1.452	1.475	1.57		logEC50		-0.4111
7.5	2.007	1.505	1.554	1.694		Span		1.767
30	2.172	1.789	1.931	1.761		95% CI (profile likelihood)
						Bottom		-0.1171 to 0.2957
						Hillslope		0.4863 to 1.951
						Top		1.680 to 2.259
						EC50		0.2382 to 0.6884
						logEC50		-0.6230 to -0.1621
						Goodness of Fit
						Degrees of Freedom		24
						R squared		0.9071
						Sum of Squares		0.9677
						Sy.x		0.2008
						Constraints
						EC50		EC50 > 0
						Number of points
						# of X values		28
						# Y values analyzed		28

## Sheet: Fig. 1c
	DNA –			DNA +
	1st	2nd	3rd	1st	2nd	3rd
WT	0.105	0.084	0.074	1.526	1.153	1.901
KE	0.003	0.003	0.004	0.009	0.005	0.008
EQ	-0.001	0.001	0.006	0.007	0.01	0.011

## Sheet: Fig. 1k
Sample	Fraction of loops
	Mean	Std	Mea1	Mea2	Mea3
WT at 2 nM	0.784	0.16693	0.918	0.837	0.597
Walker A	0	0	0	0	0
Walker B	0	0	0	0	0
no ATP	0	0	0	0	0
AMP-PNP	0	0	0	0	0

## Sheet: Fig. 1l
Rate (kbp/s)
1.6
2.5
1.9
1.3
0.9
1.6
1.1
1.7
0.8
1.1
0.8
1.6
1.6
1.8
2.4
1.2
0.5
2.1
0.6
0.5
1.4
0.6
0.6
1.5
1.5
1
0.9
0.7
2
0.6
0.8
0.9
0.8
1
1.7
2.6
1
0.8
1.6
0.7
1.5
1.6
1.1
0.1
1.1
1.4
1
1.7
0.9
1.7
0.6
0.6
0.4
0.5
0.8
1.5
0.8
1.5
0.8
1.3
1.2
0.7
1.6
0.6
1.8
1.9
1.2
0.5
1
1.5
0.9
1.2
1
1.1
1.8
1.3
0.5
0.8
1.2
1.8
1.1
0.5
1.4
1
0.9
1.1
0.8
1.1
0.8
0.9
1.7
1.7
0.5
1.3
1.3
0.7
0.9
0.5
0.6
0.7
0.4

## Sheet: Fig. 1m
Stall Force (pN)
0.5
0.4
0.5
0.6
0.4
0.4
0.5
0.6
0.5
0.5
0.4
0.5
0.5
0.3
0.5
0.5
0.5
0.5
0.4
0.2
0.2
0.2
0.2
0.4
0.4
0.4
0.4
0.4
0.4
0.4
0.3
0.4
0.3
0.4
0.4
0.9
0.3
0.4
0.4
0.6
0.5
0.5
0.5
0.4
0.4
0.5
0.4
0.4
0.3
0.3
0.3
0.7
0.6
0.6
0.6
0.5
0.5
0.4
0.3
0.5
0.5
0.7
0.4
0.4
0.8
0.6
0.7
0.5
0.5
0.5
0.5
0.5
0.4
0.5
0.5
0.4
0.5
0.5
0.7
0.4
0.4
0.5
0.4
0.5
0.5
0.5
0.4
0.6
0.4
0.5
0.5
0.4
0.5
0.5
0.4
0.5
0.4
0.4
0.4
0.5
0.5
0.5
