# Supplementary material for: The Smc5/6 complex is a DNA loop-extruding motor
Source: Nature. 2023 Apr 19;616(7958):843–8. doi: 10.1038/s41586-023-05963-3 (PMC10132971; doi:10.1038/s41586-023-05963-3)
Supplement: Supplementary file 12 — Source Data Fig. 4 [file 41586_2023_5963_MOESM12_ESM.xlsx]

## Sheet: Fig. 4b
rate (kbp/s)	rate (kbp/s)
WT	Hex
1.4	1.6
1.6	1
2.5	0.7
1.9	2.5
1.3	1.8
0.9	0.8
1.6	1.7
1.1	0.2
1.7	2
0.8	1.4
1.1	0.9
0.8	1.4
1.6	1
1.6	0.7
1.8	1.6
2.4	2
1.2	0.9
0.5	0.9
2.1	1.2
0.6	1.4
0.5	1.2
1.4	1.2
0.6	1
0.6	1.4
1.5	0.9
1.5	0.8
1	2.9
0.9	1.1
0.7	1.3
2	0.9
0.6	0.9
0.8	0.9
0.9	0.8
0.8	1.5
1	0.7
1.7	2.6
2.6	1.2
1	0.7
0.8	1.3
1.6	2.3
0.7	0.8
1.5	1.8
1.6	1.8
1.1	1
0.1	1.4
1.1	1.8
1.4	1.51
1	1.7
1.7	0.8
0.9	0.3
1.7	1.1
0.6	1
0.6	1
0.4	0.9
0.5	2.7
0.8	1.3
1.5	0.6
0.8	1.5
1.5	1.8
0.8	1.8
1.3	0.9
1.2	2.8
0.7	1.2
1.6
0.6
1.8
1.9
1.2
0.5
1
1.5
0.9
1.2
1
1.1
1.8
1.3
0.5
0.8
1.2
1.8
1.1
0.5
1.4
1
0.9
1.1
0.8
1.1
0.8
0.9
1.7
1.7
0.5
1.3
1.3
0.7
0.9
0.5
0.6
0.7
0.4
