# Supplementary material for: The Smc5/6 complex is a DNA loop-extruding motor
Source: Nature. 2023 Apr 19;616(7958):843–8. doi: 10.1038/s41586-023-05963-3 (PMC10132971; doi:10.1038/s41586-023-05963-3)
Supplement: Supplementary file 13 — Source Data Extended Data Fig. 1 [file 41586_2023_5963_MOESM13_ESM.xlsx]

## Sheet: EDFig. 1b
Chrom.1		Chrom.1
UV		Fraction
ml	mAU	ml	Fraction
-0.003317	0	0.004738	1.A.1
-0.002484	0	1.00473	1.A.2
-0.001652	0	2.00476	1.A.3
-0.000819	0	3.00479	1.A.4
1.4e-05	0.506877	4.00461	1.A.5
0.000847	1.30388	5.00464	1.A.6
0.00168	1.29089	6.00467	1.A.7
0.002512	0.81486	7.00447	1.A.8
0.003345	-0.002334	8.00451	1.A.9
0.004178	-0.009574	9.00456	1.A.10
0.005011	-0.070105	10.0046	1.A.11
0.005843	-0.105701	11.0052	1.A.12
0.006676	-0.118602	12.0053	1.B.1
0.007509	-0.130987	13.0053	1.B.2
0.008342	-0.144237	14.0053	1.B.3
0.009174	-0.15628	15.0052	1.B.4
0.010007	-0.167492	16.0052	1.B.5
0.01084	-0.181507	17.0052	1.B.6
0.011673	-0.196683	18.005	1.B.7
0.012506	-0.207547	19.0051	1.B.8
0.013338	-0.221404	20.0051	1.B.9
0.014171	-0.234312	21.0052	1.B.10
0.015004	-0.241951	22.005	1.B.11
0.015837	-0.246839	23.005	1.B.12
0.016669	-0.252127	24.005	1.C.1
0.017502	-0.257223	25.0057	1.C.2
0.018335	-0.258066	26.0057	1.C.3
0.019168	-0.261173	27.0057	1.C.4
0.020001	-0.258539	28.0058	1.C.5
0.020833	-0.255699	29.0056	1.C.6
0.021666	-0.252361	30.0056	1.C.7
0.022499	-0.250342	30.0081	Waste(Frac)
0.023332	-0.245677
0.024164	-0.24041
0.024997	-0.233076
0.02583	-0.226045
0.026663	-0.219222
0.027495	-0.210875
0.028328	-0.204876
0.029161	-0.198783
0.029994	-0.19207
0.030827	-0.185082
0.031659	-0.178295
0.032492	-0.172384
0.033325	-0.170173
0.034158	-0.167989
0.03499	-0.168671
0.035823	-0.171546
0.036656	-0.181144
0.037489	-0.195854
0.038322	-0.219621
0.039154	-0.245697
0.039987	-0.267692
0.04082	-0.293247
0.041653	-0.319
0.042485	-0.342003
0.043318	-0.367827
0.044151	-0.39456
0.044984	-0.419355
0.045816	-0.444629
0.046649	-0.470282
0.047482	-0.494228
0.048315	-0.518017
0.049148	-0.541316
0.04998	-0.561528
0.050813	-0.582521
0.051646	-0.601877
0.052479	-0.619918
0.053311	-0.63648
0.054144	-0.65277
0.054977	-0.664192
0.05581	-0.671142
0.056642	-0.673228
0.057475	-0.671219
0.058308	-0.662653
0.059141	-0.64458
0.059974	-0.627576
0.060806	-0.612153
0.061639	-0.595598
0.062472	-0.579344
0.063305	-0.564741
0.064137	-0.547079
0.06497	-0.526266
0.065803	-0.505352
0.066636	-0.485106
0.067469	-0.463792
0.068301	-0.441132
0.069134	-0.418111
0.069967	-0.394636
0.0708	-0.375104
0.071632	-0.353643
0.072465	-0.335216
0.073298	-0.318393
0.074131	-0.297556
0.074963	-0.274323
0.075796	-0.252986
0.076629	-0.236537
0.077462	-0.222119
0.078295	-0.209133
0.079127	-0.196954
0.07996	-0.186477
0.080793	-0.171571
0.081626	-0.157993
0.082458	-0.146693
0.083291	-0.136336
0.084124	-0.124521
0.084957	-0.111606
0.08579	-0.101279
0.086622	-0.089583
0.087455	-0.077915
0.088288	-0.065573
0.089121	-0.059315
0.089953	-0.052381
0.090786	-0.045063
0.091619	-0.03616
0.092452	-0.026622
0.093284	-0.018858
0.094117	-0.008161
0.09495	-0.00303
0.095783	0.002516
0.096616	0.008337
0.097448	0.014678
0.098281	0.019586
0.099114	0.029063
0.099947	0.038393
0.100779	0.047137
0.101612	0.054272
0.102445	0.064422
0.103278	0.074659
0.10411	0.085343
0.104943	0.094107
0.105776	0.103232
0.106609	0.110243
0.107442	0.118628
0.108274	0.124742
0.109107	0.130369
0.10994	0.138754
0.110773	0.146695
0.111605	0.153923
0.112438	0.161124
0.113271	0.167602
0.114104	0.17717
0.114937	0.182212
0.115769	0.189622
0.116602	0.196333
0.117435	0.20022
0.118268	0.205858
0.1191	0.214898
0.119933	0.222163
0.120766	0.229283
0.121599	0.236789
0.122431	0.24197
0.123264	0.243642
0.124097	0.247065
0.12493	0.250915
0.125763	0.254104
0.126595	0.257926
0.127428	0.263391
0.128261	0.264334
0.129094	0.267385
0.129926	0.272808
0.130759	0.275142
0.131592	0.273031
0.132425	0.275755
0.133258	0.280712
0.13409	0.283599
0.134923	0.283853
0.135756	0.285873
0.136589	0.285199
0.137421	0.287228
0.138254	0.289536
0.139087	0.290582
0.13992	0.2897
0.140752	0.288999
0.141585	0.288738
0.142418	0.288126
0.143251	0.289039
0.144084	0.292069
0.144916	0.290145
0.145749	0.286213
0.146582	0.282056
0.147415	0.274796
0.148247	0.265947
0.14908	0.255014
0.149913	0.243045
0.150746	0.225239
0.151578	0.207523
0.152411	0.191697
0.153244	0.171613
0.154077	0.147785
0.15491	0.121878
0.155742	0.097766
0.156575	0.072345
0.157408	0.046788
0.158241	0.016335
0.159073	-0.012895
0.159906	-0.043692
0.160739	-0.076226
0.161572	-0.110716
0.162405	-0.145851
0.163237	-0.181564
0.16407	-0.221251
0.164903	-0.263344
0.165736	-0.301688
0.166568	-0.339816
0.167401	-0.378745
0.168234	-0.417861
0.169067	-0.456084
0.169899	-0.489842
0.170732	-0.525344
0.171565	-0.559475
0.172398	-0.591044
0.173231	-0.624759
0.174063	-0.65626
0.174896	-0.691156
0.175729	-0.721967
0.176562	-0.75236
0.177394	-0.782243
0.178227	-0.814263
0.17906	-0.842118
0.179893	-0.870406
0.180726	-0.896614
0.181558	-0.920666
0.182391	-0.945928
0.183224	-0.970758
0.184057	-0.994161
0.184889	-1.01465
0.185722	-1.03214
0.186555	-1.05003
0.187388	-1.06623
0.18822	-1.08001
0.189053	-1.09341
0.189886	-1.1054
0.190719	-1.11403
0.191552	-1.12339
0.192384	-1.13197
0.193217	-1.14322
0.19405	-1.14902
0.194883	-1.1562
0.195715	-1.15982
0.196548	-1.16257
0.197381	-1.16535
0.198214	-1.16566
0.199046	-1.16472
0.199879	-1.16367
0.200712	-1.16187
0.201545	-1.1617
0.202378	-1.16083
0.20321	-1.16014
0.204043	-1.15704
0.204876	-1.15337
0.205709	-1.14872
0.206541	-1.14562
0.207374	-1.141
0.208207	-1.13997
0.20904	-1.13457
0.209873	-1.12792
0.210705	-1.12304
0.211538	-1.12072
0.212371	-1.11493
0.213204	-1.11055
0.214036	-1.10502
0.214869	-1.0975
0.215702	-1.09057
0.216535	-1.08504
0.217367	-1.07775
0.2182	-1.07164
0.219033	-1.06777
0.219866	-1.06516
0.220699	-1.06017
0.221531	-1.05548
0.222364	-1.04827
0.223197	-1.04102
0.22403	-1.03471
0.224862	-1.02825
0.225695	-1.01958
0.226528	-1.01603
0.227361	-1.00705
0.228194	-1.00322
0.229026	-0.991101
0.229859	-0.987451
0.230692	-0.980923
0.231525	-0.97444
0.232357	-0.965423
0.23319	-0.957885
0.234023	-0.949006
0.234856	-0.938973
0.235688	-0.931241
0.236521	-0.925263
0.237354	-0.917729
0.238187	-0.911013
0.23902	-0.903565
0.239852	-0.896692
0.240685	-0.886068
0.241518	-0.879702
0.242351	-0.870613
0.243183	-0.864095
0.244016	-0.859184
0.244849	-0.85218
0.245682	-0.844158
0.246514	-0.840501
0.247347	-0.830191
0.24818	-0.822886
0.249013	-0.814319
0.249846	-0.808844
0.250678	-0.801556
0.251511	-0.794555
0.252344	-0.784362
0.253177	-0.77533
0.254009	-0.767792
0.254842	-0.76294
0.255675	-0.757294
0.256508	-0.752264
0.257341	-0.744397
0.258173	-0.734148
0.259006	-0.727409
0.259839	-0.720301
0.260672	-0.711668
0.261504	-0.703421
0.262337	-0.694809
0.26317	-0.68716
0.264003	-0.680491
0.264836	-0.674743
0.265668	-0.665971
0.266501	-0.658897
0.267334	-0.651317
0.268167	-0.647173
0.268999	-0.641664
0.269832	-0.637616
0.270665	-0.63262
0.271498	-0.625547
0.27233	-0.618355
0.273163	-0.612488
0.273996	-0.605544
0.274829	-0.598923
0.275662	-0.591249
0.276494	-0.584374
0.277327	-0.579842
0.27816	-0.575829
0.278993	-0.567732
0.279825	-0.558415
0.280658	-0.551188
0.281491	-0.54561
0.282324	-0.539148
0.283156	-0.530868
0.283989	-0.523534
0.284822	-0.517077
0.285655	-0.507072
0.286488	-0.497414
0.28732	-0.490941
0.288153	-0.482398
0.288986	-0.471067
0.289819	-0.46371
0.290651	-0.453252
0.291484	-0.44392
0.292317	-0.437008
0.29315	-0.430465
0.293983	-0.421729
0.294815	-0.415612
0.295648	-0.409671
0.296481	-0.403719
0.297314	-0.393491
0.298146	-0.386891
0.298979	-0.37867
0.299812	-0.374606
0.300645	-0.371093
0.301477	-0.367133
0.30231	-0.360403
0.303143	-0.355466
0.303976	-0.351172
0.304809	-0.345878
0.305641	-0.338531
0.306474	-0.332523
0.307307	-0.328611
0.30814	-0.320687
0.308972	-0.313313
0.309805	-0.309512
0.310638	-0.303528
0.311471	-0.296818
0.312304	-0.29298
0.313136	-0.284298
0.313969	-0.278723
0.314802	-0.274735
0.315635	-0.269513
0.316467	-0.263554
0.3173	-0.256702
0.318133	-0.252687
0.318966	-0.246403
0.319798	-0.241042
0.320631	-0.236454
0.321464	-0.22782
0.322297	-0.220385
0.32313	-0.216334
0.323962	-0.213303
0.324795	-0.208281
0.325628	-0.20274
0.326461	-0.197199
0.327293	-0.19046
0.328126	-0.184738
0.328959	-0.18162
0.329792	-0.178472
0.330624	-0.171963
0.331457	-0.166623
0.33229	-0.165206
0.333123	-0.158575
0.333956	-0.155691
0.334788	-0.151003
0.335621	-0.145122
0.336454	-0.14195
0.337287	-0.134745
0.338119	-0.130445
0.338952	-0.124581
0.339785	-0.11774
0.340618	-0.112892
0.341451	-0.108289
0.342283	-0.103667
0.343116	-0.099624
0.343949	-0.0951
0.344782	-0.087781
0.345614	-0.07951
0.346447	-0.076712
0.34728	-0.072787
0.348113	-0.069748
0.348945	-0.066137
0.349778	-0.060807
0.350611	-0.055608
0.351444	-0.054623
0.352277	-0.047423
0.353109	-0.041268
0.353942	-0.038492
0.354775	-0.033943
0.355608	-0.032972
0.35644	-0.028943
0.357273	-0.022782
0.358106	-0.019958
0.358939	-0.014065
0.359771	-0.013452
0.360604	-0.008417
0.361437	-0.004452
0.36227	0.001341
0.363103	0.0032
0.363935	0.00772
0.364768	0.013848
0.365601	0.019619
0.366434	0.022075
0.367266	0.026341
0.368099	0.0311
0.368932	0.038649
0.369765	0.041689
0.370598	0.043244
0.37143	0.044115
0.372263	0.049243
0.373096	0.050538
0.373929	0.055029
0.374761	0.057129
0.375594	0.060862
0.376427	0.066273
0.37726	0.06843
0.378092	0.071301
0.378925	0.074025
0.379758	0.074908
0.380591	0.07814
0.381424	0.07956
0.382256	0.083164
0.383089	0.084427
0.383922	0.085212
0.384755	0.08656
0.385587	0.088846
0.38642	0.089581
0.387253	0.089087
0.388086	0.092365
0.388919	0.095279
0.389751	0.095511
0.390584	0.099705
0.391417	0.102647
0.39225	0.106992
0.393082	0.107273
0.393915	0.108019
0.394748	0.108545
0.395581	0.114986
0.396413	0.118623
0.397246	0.123338
0.398079	0.126379
0.398912	0.129274
0.399745	0.131304
0.400577	0.135438
0.40141	0.138811
0.402243	0.142634
0.403076	0.144464
0.403908	0.147343
0.404741	0.154362
0.405574	0.156625
0.406407	0.1611
0.407239	0.164267
0.408072	0.169641
0.408905	0.172623
0.409738	0.175513
0.410571	0.17843
0.411403	0.177836
0.412236	0.181845
0.413069	0.185422
0.413902	0.189114
0.414734	0.191334
0.415567	0.195953
0.4164	0.197797
0.417233	0.201288
0.418066	0.201579
0.418898	0.200995
0.419731	0.20205
0.420564	0.203186
0.421397	0.205696
0.422229	0.205816
0.423062	0.20643
0.423895	0.209291
0.424728	0.211148
0.425561	0.213139
0.426393	0.215687
0.427226	0.217934
0.428059	0.220859
0.428892	0.221784
0.429724	0.226645
0.430557	0.227423
0.43139	0.229943
0.432223	0.235666
0.433055	0.23771
0.433888	0.237864
0.434721	0.238622
0.435554	0.239924
0.436387	0.24015
0.437219	0.24114
0.438052	0.241134
0.438885	0.244923
0.439718	0.250209
0.44055	0.253406
0.441383	0.256048
0.442216	0.258
0.443049	0.259796
0.443881	0.262683
0.444714	0.263115
0.445547	0.265872
0.44638	0.264736
0.447213	0.266161
0.448045	0.263433
0.448878	0.263863
0.449711	0.266689
0.450544	0.267046
0.451376	0.267386
0.452209	0.265808
0.453042	0.267188
0.453875	0.267653
0.454708	0.268204
0.45554	0.27047
0.456373	0.274394
0.457206	0.276263
0.458039	0.277875
0.458871	0.278162
0.459704	0.276368
0.460537	0.27845
0.46137	0.28096
0.462202	0.28218
0.463035	0.283364
0.463868	0.287329
0.464701	0.287821
0.465534	0.288705
0.466366	0.288674
0.467199	0.289506
0.468032	0.290289
0.468865	0.295008
0.469697	0.295225
0.47053	0.297165
0.471363	0.298332
0.472196	0.302045
0.473028	0.305354
0.473861	0.30173
0.474694	0.30403
0.475527	0.306201
0.47636	0.309526
0.477192	0.310525
0.478025	0.312657
0.478858	0.313512
0.479691	0.317329
0.480523	0.3193
0.481356	0.316066
0.482189	0.31382
0.483022	0.314068
0.483855	0.31513
0.484687	0.315181
0.48552	0.317467
0.486353	0.32028
0.487186	0.321148
0.488018	0.321209
0.488851	0.324322
0.489684	0.326137
0.490517	0.32771
0.491349	0.326288
0.492182	0.323313
0.493015	0.321651
0.493848	0.319941
0.494681	0.322689
0.495513	0.326412
0.496346	0.327407
0.497179	0.326945
0.498012	0.32581
0.498844	0.326665
0.499677	0.329199
0.50051	0.329345
0.501343	0.328282
0.502176	0.333099
0.503008	0.335378
0.503841	0.339122
0.504674	0.339519
0.505507	0.340893
0.506339	0.344226
0.507172	0.345608
0.508005	0.346217
0.508838	0.348979
0.50967	0.349412
0.510503	0.349709
0.511336	0.349453
0.512169	0.350481
0.513002	0.355374
0.513834	0.358553
0.514667	0.360913
0.5155	0.36209
0.516333	0.360438
0.517165	0.360402
0.517998	0.360429
0.518831	0.363302
0.519664	0.36253
0.520496	0.362289
0.521329	0.364106
0.522162	0.367864
0.522995	0.365363
0.523828	0.369096
0.52466	0.367087
0.525493	0.367414
0.526326	0.365194
0.527159	0.363477
0.527991	0.362682
0.528824	0.365472
0.529657	0.36534
0.53049	0.365317
0.531322	0.364867
0.532155	0.368566
0.532988	0.370535
0.533821	0.37125
0.534654	0.37076
0.535486	0.37229
0.536319	0.372927
0.537152	0.376077
0.537985	0.377917
0.538817	0.379412
0.53965	0.376576
0.540483	0.378058
0.541316	0.375945
0.542149	0.376223
0.542981	0.376282
0.543814	0.376737
0.544647	0.373477
0.54548	0.375992
0.546312	0.37655
0.547145	0.380699
0.547978	0.383267
0.548811	0.384911
0.549644	0.385569
0.550476	0.386772
0.551309	0.388906
0.552142	0.391375
0.552975	0.389757
0.553807	0.387715
0.55464	0.387543
0.555473	0.388909
0.556306	0.39091
0.557138	0.392532
0.557971	0.390793
0.558804	0.391035
0.559637	0.391483
0.56047	0.393692
0.561302	0.394129
0.562135	0.395164
0.562968	0.395804
0.563801	0.396282
0.564633	0.397583
0.565466	0.401468
0.566299	0.39963
0.567132	0.399942
0.567964	0.39651
0.568797	0.396569
0.56963	0.398875
0.570463	0.400349
0.571296	0.400443
0.572128	0.399357
0.572961	0.400751
0.573794	0.403975
0.574627	0.407509
0.575459	0.408613
0.576292	0.407672
0.577125	0.407206
0.577958	0.405386
0.57879	0.406545
0.579623	0.407633
0.580456	0.409395
0.581289	0.409868
0.582122	0.412249
0.582954	0.413486
0.583787	0.416719
0.58462	0.416246
0.585453	0.415726
0.586285	0.415519
0.587118	0.416926
0.587951	0.419252
0.588784	0.422467
0.589617	0.420563
0.590449	0.419501
0.591282	0.417147
0.592115	0.4202
0.592948	0.419657
0.59378	0.417463
0.594613	0.417238
0.595446	0.419398
0.596279	0.41983
0.597112	0.421614
0.597944	0.421567
0.598777	0.423685
0.59961	0.425388
0.600443	0.424483
0.601275	0.423506
0.602108	0.421796
0.602941	0.420152
0.603774	0.419991
0.604606	0.41877
0.605439	0.41786
0.606272	0.418789
0.607105	0.417039
0.607938	0.417656
0.60877	0.420366
0.609603	0.420859
0.610436	0.423533
0.611269	0.423169
0.612101	0.422894
0.612934	0.42215
0.613767	0.422647
0.6146	0.424438
0.615433	0.424922
0.616265	0.422001
0.617098	0.419737
0.617931	0.417796
0.618764	0.419246
0.619596	0.420029
0.620429	0.420938
0.621262	0.422672
0.622095	0.423027
0.622927	0.426103
0.62376	0.427984
0.624593	0.428499
0.625426	0.429326
0.626258	0.430858
0.627091	0.430646
0.627924	0.432179
0.628757	0.431039
0.62959	0.429331
0.630422	0.427857
0.631255	0.425816
0.632088	0.426156
0.632921	0.426795
0.633753	0.423965
0.634586	0.425401
0.635419	0.426517
0.636252	0.427868
0.637085	0.427723
0.637917	0.427612
0.63875	0.431043
0.639583	0.429473
0.640416	0.429517
0.641248	0.429675
0.642081	0.430529
0.642914	0.432007
0.643747	0.431345
0.644579	0.432407
0.645412	0.433882
0.646245	0.432965
0.647078	0.431128
0.647911	0.432676
0.648743	0.434806
0.649576	0.434888
0.650409	0.435536
0.651242	0.436951
0.652074	0.437498
0.652907	0.439682
0.65374	0.442757
0.654573	0.446528
0.655406	0.446857
0.656238	0.444642
0.657071	0.444541
0.657904	0.448006
0.658737	0.448623
0.659569	0.445366
0.660402	0.443849
0.661235	0.441943
0.662068	0.440183
0.662901	0.439597
0.663733	0.440485
0.664566	0.442277
0.665399	0.442103
0.666232	0.439882
0.667064	0.439065
0.667897	0.441235
0.66873	0.439977
0.669563	0.439081
0.670395	0.438918
0.671228	0.440002
0.672061	0.441825
0.672894	0.44237
0.673726	0.442341
0.674559	0.440899
0.675392	0.440822
0.676225	0.441812
0.677058	0.44245
0.67789	0.440654
0.678723	0.437867
0.679556	0.439581
0.680389	0.44053
0.681221	0.442636
0.682054	0.444009
0.682887	0.444373
0.68372	0.44493
0.684553	0.444216
0.685385	0.443995
0.686218	0.443616
0.687051	0.445095
0.687884	0.44673
0.688716	0.447467
0.689549	0.448394
0.690382	0.447854
0.691215	0.449842
0.692047	0.450166
0.69288	0.448499
0.693713	0.450002
0.694546	0.450373
0.695379	0.452478
0.696211	0.452624
0.697044	0.453288
0.697877	0.452801
0.69871	0.453926
0.699542	0.455562
0.700375	0.455385
0.701208	0.457653
0.702041	0.456599
0.702874	0.458186
0.703706	0.458846
0.704539	0.456332
0.705372	0.453442
0.706205	0.452787
0.707037	0.452995
0.70787	0.454656
0.708703	0.455419
0.709536	0.456305
0.710369	0.458203
0.711201	0.45745
0.712034	0.456647
0.712867	0.456002
0.7137	0.456617
0.714532	0.456207
0.715365	0.456452
0.716198	0.454571
0.717031	0.453196
0.717863	0.453786
0.718696	0.456667
0.719529	0.457703
0.720362	0.45858
0.721195	0.458834
0.722027	0.45665
0.72286	0.455882
0.723693	0.454294
0.724526	0.451647
0.725358	0.454092
0.726191	0.457974
0.727024	0.458974
0.727857	0.460803
0.728689	0.460107
0.729522	0.459366
0.730355	0.458805
0.731188	0.455868
0.732021	0.456756
0.732853	0.457439
0.733686	0.455872
0.734519	0.454704
0.735352	0.453479
0.736184	0.450818
0.737017	0.450724
0.73785	0.450835
0.738683	0.448456
0.739515	0.446206
0.740348	0.445226
0.741181	0.444748
0.742014	0.446944
0.742847	0.448
0.743679	0.44889
0.744512	0.449631
0.745345	0.450709
0.746178	0.450218
0.74701	0.451903
0.747843	0.452115
0.748676	0.452424
0.749509	0.452758
0.750342	0.451955
0.751174	0.450636
0.752007	0.45469
0.75284	0.457096
0.753673	0.456721
0.754505	0.458246
0.755338	0.458058
0.756171	0.45848
0.757004	0.459263
0.757836	0.46105
0.758669	0.463279
0.759502	0.464975
0.760335	0.466404
0.761168	0.46837
0.762	0.467253
0.762833	0.465019
0.763666	0.466466
0.764499	0.465642
0.765331	0.463713
0.766164	0.463606
0.766997	0.463328
0.76783	0.460173
0.768663	0.457935
0.769495	0.45631
0.770328	0.454337
0.771161	0.455282
0.771994	0.456757
0.772826	0.455925
0.773659	0.454392
0.774492	0.454194
0.775325	0.453336
0.776157	0.45268
0.77699	0.45345
0.777823	0.453192
0.778656	0.450102
0.779489	0.44548
0.780321	0.444446
0.781154	0.442115
0.781987	0.440058
0.78282	0.440223
0.783652	0.44228
0.784485	0.442435
0.785318	0.443385
0.786151	0.447532
0.786983	0.450634
0.787816	0.451004
0.788649	0.452478
0.789482	0.453333
0.790315	0.451308
0.791147	0.453287
0.79198	0.452939
0.792813	0.451206
0.793646	0.451485
0.794478	0.451886
0.795311	0.451798
0.796144	0.453202
0.796977	0.455252
0.79781	0.455773
0.798642	0.45506
0.799475	0.455636
0.800308	0.455162
0.801141	0.453768
0.801973	0.454954
0.802806	0.45316
0.803639	0.452849
0.804472	0.45011
0.805304	0.449636
0.806137	0.449614
0.80697	0.446272
0.807803	0.446041
0.808636	0.446229
0.809468	0.444853
0.810301	0.444739
0.811134	0.446757
0.811967	0.448381
0.812799	0.448733
0.813632	0.44927
0.814465	0.449029
0.815298	0.448407
0.816131	0.447429
0.816963	0.445364
0.817796	0.443794
0.818629	0.442064
0.819462	0.442114
0.820294	0.443318
0.821127	0.44476
0.82196	0.445902
0.822793	0.445967
0.823626	0.447669
0.824458	0.448801
0.825291	0.449237
0.826124	0.449352
0.826957	0.449792
0.827789	0.450233
0.828622	0.447562
0.829455	0.446144
0.830288	0.446626
0.83112	0.446234
0.831953	0.445418
0.832786	0.44263
0.833619	0.442926
0.834451	0.443329
0.835284	0.442871
0.836117	0.443468
0.83695	0.445724
0.837783	0.44635
0.838615	0.448336
0.839448	0.452666
0.840281	0.45222
0.841114	0.451656
0.841946	0.45229
0.842779	0.452324
0.843612	0.451491
0.844445	0.451142
0.845278	0.451131
0.84611	0.450132
0.846943	0.449022
0.847776	0.447968
0.848609	0.448315
0.849441	0.451757
0.850274	0.454101
0.851107	0.456106
0.85194	0.456452
0.852772	0.457215
0.853605	0.457503
0.854438	0.453388
0.855271	0.45177
0.856104	0.45225
0.856936	0.451782
0.857769	0.451216
0.858602	0.453552
0.859435	0.453304
0.860267	0.453009
0.8611	0.453453
0.861933	0.453549
0.862766	0.452937
0.863599	0.453285
0.864431	0.45402
0.865264	0.453377
0.866097	0.453343
0.86693	0.454879
0.867762	0.456005
0.868595	0.457656
0.869428	0.457606
0.870261	0.455582
0.871093	0.453227
0.871926	0.45152
0.872759	0.453111
0.873592	0.455522
0.874425	0.455358
0.875257	0.455198
0.87609	0.454426
0.876923	0.452242
0.877756	0.451813
0.878588	0.452094
0.879421	0.450275
0.880254	0.44839
0.881087	0.446811
0.88192	0.448419
0.882752	0.451357
0.883585	0.451548
0.884418	0.451585
0.885251	0.452923
0.886083	0.456249
0.886916	0.457359
0.887749	0.455719
0.888582	0.456009
0.889414	0.456181
0.890247	0.456145
0.89108	0.456813
0.891913	0.459193
0.892746	0.460558
0.893578	0.459335
0.894411	0.458073
0.895244	0.458204
0.896077	0.457701
0.896909	0.460762
0.897742	0.464123
0.898575	0.466144
0.899408	0.465034
0.90024	0.464679
0.901073	0.465191
0.901906	0.464999
0.902739	0.462137
0.903572	0.462173
0.904404	0.46445
0.905237	0.466383
0.90607	0.465246
0.906903	0.461354
0.907735	0.459378
0.908568	0.461524
0.909401	0.460488
0.910234	0.460881
0.911067	0.46246
0.911899	0.461756
0.912732	0.460561
0.913565	0.461886
0.914398	0.460219
0.91523	0.462154
0.916063	0.462601
0.916896	0.465421
0.917729	0.465617
0.918561	0.463428
0.919394	0.459967
0.920227	0.459244
0.92106	0.461085
0.921893	0.458898
0.922725	0.45793
0.923558	0.460646
0.924391	0.460108
0.925224	0.457191
0.926056	0.456655
0.926889	0.457809
0.927722	0.459367
0.928555	0.461219
0.929388	0.460762
0.93022	0.459467
0.931053	0.459699
0.931886	0.459398
0.932719	0.459533
0.933551	0.459133
0.934384	0.457442
0.935217	0.458149
0.93605	0.457623
0.936882	0.456522
0.937715	0.457236
0.938548	0.457185
0.939381	0.458438
0.940214	0.461569
0.941046	0.46289
0.941879	0.46378
0.942712	0.466603
0.943545	0.467202
0.944377	0.465961
0.94521	0.465572
0.946043	0.466698
0.946876	0.466137
0.947708	0.464612
0.948541	0.464052
0.949374	0.462368
0.950207	0.46223
0.95104	0.463243
0.951872	0.462311
0.952705	0.459688
0.953538	0.458587
0.954371	0.45917
0.955203	0.459529
0.956036	0.459221
0.956869	0.458461
0.957702	0.459721
0.958535	0.460946
0.959367	0.461139
0.9602	0.460175
0.961033	0.45866
0.961866	0.458198
0.962698	0.458779
0.963531	0.458533
0.964364	0.457227
0.965197	0.455242
0.966029	0.454763
0.966862	0.453154
0.967695	0.452479
0.968528	0.452377
0.969361	0.453373
0.970193	0.456493
0.971026	0.458432
0.971859	0.458674
0.972692	0.458205
0.973524	0.458099
0.974357	0.459189
0.97519	0.459276
0.976023	0.459365
0.976856	0.460825
0.977688	0.461969
0.978521	0.462681
0.979354	0.461808
0.980187	0.461449
0.981019	0.460478
0.981852	0.460036
0.982685	0.458584
0.983518	0.457159
0.984351	0.458157
0.985183	0.45953
0.986016	0.460596
0.986849	0.462022
0.987682	0.463379
0.988514	0.465374
0.989347	0.465583
0.99018	0.465359
0.991013	0.462853
0.991845	0.460178
0.992678	0.460266
0.993511	0.461782
0.994344	0.463979
0.995176	0.463819
0.996009	0.462975
0.996842	0.463264
0.997675	0.462385
0.998508	0.45951
0.99934	0.458261
1.00017	0.457487
1.00101	0.456762
1.00184	0.457905
1.00267	0.460146
1.0035	0.46106
1.00434	0.459997
1.00517	0.459721
1.006	0.461068
1.00683	0.460632
1.00767	0.458852
1.0085	0.457946
1.00933	0.457351
1.01017	0.456878
1.011	0.454142
1.01183	0.453331
1.01266	0.453638
1.0135	0.453686
1.01433	0.454128
1.01516	0.454025
1.016	0.453846
1.01683	0.456054
1.01766	0.457006
1.01849	0.457461
1.01933	0.458192
1.02016	0.459984
1.02099	0.462056
1.02182	0.462507
1.02266	0.462702
1.02349	0.461958
1.02432	0.461164
1.02516	0.461252
1.02599	0.460625
1.02682	0.458273
1.02765	0.45839
1.02849	0.461697
1.02932	0.463694
1.03015	0.463101
1.03099	0.462664
1.03182	0.4646
1.03265	0.46714
1.03348	0.466421
1.03432	0.466575
1.03515	0.466529
1.03598	0.466264
1.03682	0.467795
1.03765	0.467444
1.03848	0.464855
1.03931	0.46525
1.04015	0.465668
1.04098	0.464142
1.04181	0.462381
1.04265	0.464403
1.04348	0.465202
1.04431	0.465062
1.04514	0.466879
1.04598	0.468169
1.04681	0.468791
1.04764	0.469289
1.04847	0.46804
1.04931	0.463785
1.05014	0.461089
1.05097	0.460685
1.05181	0.460843
1.05264	0.462534
1.05347	0.465249
1.0543	0.467697
1.05514	0.466365
1.05597	0.464187
1.0568	0.464015
1.05763	0.462391
1.05847	0.463077
1.0593	0.463974
1.06013	0.462348
1.06097	0.462505
1.0618	0.46313
1.06263	0.462485
1.06346	0.461495
1.0643	0.461478
1.06513	0.46046
1.06596	0.459571
1.06679	0.45838
1.06763	0.458619
1.06846	0.458637
1.06929	0.457982
1.07013	0.460953
1.07096	0.462847
1.07179	0.463948
1.07262	0.464069
1.07346	0.462807
1.07429	0.462092
1.07512	0.461866
1.07595	0.462231
1.07679	0.461766
1.07762	0.461606
1.07845	0.462012
1.07929	0.460317
1.08012	0.45825
1.08095	0.462071
1.08178	0.463836
1.08262	0.465522
1.08345	0.464448
1.08428	0.464203
1.08512	0.463417
1.08595	0.464875
1.08678	0.463706
1.08761	0.463616
1.08845	0.462018
1.08928	0.461859
1.09011	0.464481
1.09095	0.465982
1.09178	0.466308
1.09261	0.466223
1.09344	0.465274
1.09428	0.466724
1.09511	0.466281
1.09594	0.46543
1.09678	0.464857
1.09761	0.465816
1.09844	0.464253
1.09927	0.462888
1.10011	0.464224
1.10094	0.463064
1.10177	0.459987
1.1026	0.456483
1.10344	0.453728
1.10427	0.452231
1.1051	0.45052
1.10593	0.449886
1.10677	0.449614
1.1076	0.449949
1.10843	0.451677
1.10927	0.454432
1.1101	0.454945
1.11093	0.453398
1.11176	0.452354
1.1126	0.451525
1.11343	0.45129
1.11426	0.450095
1.1151	0.447994
1.11593	0.447067
1.11676	0.445076
1.11759	0.44344
1.11843	0.443742
1.11926	0.444649
1.12009	0.444173
1.12092	0.444629
1.12176	0.444877
1.12259	0.44451
1.12342	0.446539
1.12426	0.448663
1.12509	0.450148
1.12592	0.452532
1.12675	0.45348
1.12759	0.453843
1.12842	0.454166
1.12925	0.452246
1.13009	0.449878
1.13092	0.449137
1.13175	0.449968
1.13258	0.450319
1.13342	0.448477
1.13425	0.449842
1.13508	0.451148
1.13592	0.450503
1.13675	0.447301
1.13758	0.447863
1.13841	0.450247
1.13925	0.449099
1.14008	0.447411
1.14091	0.448285
1.14174	0.449283
1.14258	0.450876
1.14341	0.453781
1.14424	0.455665
1.14508	0.455178
1.14591	0.454965
1.14674	0.453089
1.14757	0.45254
1.14841	0.453069
1.14924	0.453896
1.15007	0.454738
1.15091	0.455347
1.15174	0.453951
1.15257	0.453158
1.1534	0.453453
1.15424	0.453437
1.15507	0.452181
1.1559	0.452425
1.15673	0.455556
1.15757	0.457906
1.1584	0.459504
1.15923	0.461656
1.16006	0.464361
1.1609	0.467225
1.16173	0.468288
1.16256	0.467631
1.1634	0.465782
1.16423	0.462098
1.16506	0.459528
1.16589	0.459327
1.16673	0.46081
1.16756	0.462583
1.16839	0.462502
1.16923	0.461892
1.17006	0.4616
1.17089	0.461715
1.17172	0.463606
1.17256	0.466095
1.17339	0.466267
1.17422	0.465865
1.17505	0.467999
1.17589	0.470319
1.17672	0.470359
1.17755	0.469388
1.17839	0.467934
1.17922	0.467407
1.18005	0.468009
1.18088	0.467963
1.18172	0.467072
1.18255	0.464839
1.18338	0.461035
1.18422	0.458929
1.18505	0.460132
1.18588	0.462
1.18671	0.460416
1.18755	0.458254
1.18838	0.459899
1.18921	0.459508
1.19005	0.459899
1.19088	0.457626
1.19171	0.457352
1.19254	0.456907
1.19338	0.454788
1.19421	0.455044
1.19504	0.455824
1.19588	0.456301
1.19671	0.453821
1.19754	0.453829
1.19837	0.453618
1.19921	0.454388
1.20004	0.455577
1.20087	0.455379
1.2017	0.455689
1.20254	0.455402
1.20337	0.457607
1.2042	0.464336
1.20504	0.46828
1.20587	0.468409
1.2067	0.468886
1.20753	0.473392
1.20837	0.475562
1.2092	0.473139
1.21003	0.473211
1.21086	0.475128
1.2117	0.477891
1.21253	0.479333
1.21336	0.478322
1.21419	0.478256
1.21503	0.476924
1.21586	0.475773
1.21669	0.475432
1.21753	0.474977
1.21836	0.473218
1.21919	0.473046
1.22002	0.473654
1.22086	0.473198
1.22169	0.47198
1.22252	0.473173
1.22336	0.474725
1.22419	0.473107
1.22502	0.469688
1.22585	0.469081
1.22669	0.469032
1.22752	0.467149
1.22835	0.464768
1.22918	0.463989
1.23002	0.463751
1.23085	0.464048
1.23168	0.464134
1.23252	0.462894
1.23335	0.462279
1.23418	0.463177
1.23501	0.463891
1.23585	0.467731
1.23668	0.471086
1.23751	0.471295
1.23835	0.47095
1.23918	0.471566
1.24001	0.470461
1.24084	0.469816
1.24168	0.469415
1.24251	0.470324
1.24334	0.469829
1.24418	0.469351
1.24501	0.467395
1.24584	0.468075
1.24667	0.468035
1.24751	0.466629
1.24834	0.467372
1.24917	0.468044
1.25001	0.468092
1.25084	0.468159
1.25167	0.467749
1.2525	0.464618
1.25334	0.465326
1.25417	0.46652
1.255	0.465765
1.25583	0.465766
1.25667	0.462485
1.2575	0.459932
1.25833	0.459791
1.25917	0.461252
1.26	0.461494
1.26083	0.463765
1.26166	0.465421
1.2625	0.464236
1.26333	0.460994
1.26416	0.461534
1.265	0.464207
1.26583	0.467462
1.26666	0.464897
1.26749	0.464378
1.26833	0.466015
1.26916	0.466492
1.26999	0.465226
1.27082	0.463797
1.27166	0.464103
1.27249	0.464263
1.27332	0.466352
1.27415	0.466833
1.27499	0.465856
1.27582	0.464213
1.27665	0.462633
1.27749	0.463282
1.27832	0.463149
1.27915	0.462341
1.27998	0.460687
1.28082	0.459496
1.28165	0.45848
1.28248	0.45898
1.28332	0.45979
1.28415	0.461285
1.28498	0.459159
1.28581	0.455065
1.28665	0.453245
1.28748	0.455392
1.28831	0.455133
1.28914	0.454531
1.28998	0.454647
1.29081	0.455599
1.29164	0.456191
1.29248	0.454895
1.29331	0.455086
1.29414	0.454248
1.29497	0.451493
1.29581	0.452022
1.29664	0.452238
1.29747	0.453979
1.29831	0.455015
1.29914	0.454915
1.29997	0.45381
1.3008	0.456144
1.30164	0.457828
1.30247	0.457823
1.3033	0.454676
1.30414	0.454785
1.30497	0.455633
1.3058	0.4582
1.30663	0.459222
1.30747	0.459675
1.3083	0.457996
1.30913	0.459181
1.30996	0.460346
1.3108	0.460437
1.31163	0.460833
1.31246	0.459878
1.3133	0.461266
1.31413	0.462118
1.31496	0.461295
1.31579	0.460439
1.31663	0.459681
1.31746	0.462051
1.31829	0.462118
1.31913	0.463672
1.31996	0.46471
1.32079	0.46444
1.32162	0.463436
1.32246	0.462924
1.32329	0.461936
1.32412	0.46197
1.32495	0.461986
1.32579	0.460661
1.32662	0.457054
1.32745	0.455117
1.32828	0.45577
1.32912	0.456881
1.32995	0.456549
1.33078	0.456536
1.33162	0.455375
1.33245	0.453177
1.33328	0.452561
1.33411	0.451903
1.33495	0.452367
1.33578	0.455238
1.33661	0.457513
1.33745	0.456068
1.33828	0.455029
1.33911	0.454134
1.33994	0.451245
1.34078	0.448809
1.34161	0.447521
1.34244	0.448004
1.34327	0.448441
1.34411	0.44936
1.34494	0.449639
1.34577	0.449833
1.34661	0.448254
1.34744	0.450763
1.34827	0.454173
1.3491	0.454105
1.34994	0.454434
1.35077	0.455002
1.3516	0.455318
1.35244	0.453234
1.35327	0.45494
1.3541	0.456473
1.35493	0.457404
1.35577	0.455838
1.3566	0.454467
1.35743	0.453394
1.35827	0.45553
1.3591	0.457039
1.35993	0.456255
1.36076	0.457089
1.3616	0.458196
1.36243	0.462475
1.36326	0.461958
1.36409	0.462055
1.36493	0.462387
1.36576	0.463681
1.36659	0.463668
1.36743	0.464764
1.36826	0.462107
1.36909	0.461766
1.36992	0.462787
1.37076	0.461675
1.37159	0.461785
1.37242	0.460234
1.37325	0.460115
1.37409	0.459521
1.37492	0.45975
1.37575	0.458478
1.37659	0.457361
1.37742	0.456589
1.37825	0.453701
1.37908	0.451746
1.37992	0.449619
1.38075	0.45021
1.38158	0.449763
1.38242	0.450378
1.38325	0.447678
1.38408	0.446449
1.38491	0.446156
1.38575	0.445355
1.38658	0.444223
1.38741	0.443931
1.38824	0.445236
1.38908	0.447445
1.38991	0.446854
1.39074	0.445278
1.39158	0.444974
1.39241	0.443779
1.39324	0.443772
1.39407	0.443954
1.39491	0.443666
1.39574	0.443702
1.39657	0.446781
1.39741	0.449598
1.39824	0.449271
1.39907	0.451563
1.3999	0.452246
1.40074	0.454728
1.40157	0.452775
1.4024	0.454777
1.40324	0.452263
1.40407	0.454707
1.4049	0.455659
1.40573	0.454954
1.40657	0.455684
1.4074	0.457821
1.40823	0.457028
1.40906	0.454639
1.4099	0.452454
1.41073	0.451357
1.41156	0.450656
1.4124	0.453357
1.41323	0.451781
1.41406	0.452127
1.41489	0.453275
1.41573	0.457132
1.41656	0.457799
1.41739	0.457973
1.41823	0.453539
1.41906	0.453151
1.41989	0.453028
1.42072	0.454564
1.42156	0.453472
1.42239	0.453515
1.42322	0.452797
1.42405	0.455045
1.42489	0.45214
1.42572	0.45172
1.42655	0.452392
1.42738	0.45094
1.42822	0.450598
1.42905	0.450662
1.42988	0.450401
1.43072	0.451433
1.43155	0.451644
1.43238	0.452091
1.43321	0.450928
1.43405	0.454003
1.43488	0.453265
1.43571	0.450844
1.43655	0.448585
1.43738	0.44864
1.43821	0.449691
1.43904	0.452848
1.43988	0.453992
1.44071	0.453932
1.44154	0.45313
1.44237	0.454419
1.44321	0.456003
1.44404	0.457346
1.44487	0.457523
1.44571	0.460698
1.44654	0.462863
1.44737	0.462191
1.4482	0.461929
1.44904	0.461935
1.44987	0.46461
1.4507	0.465863
1.45154	0.464677
1.45237	0.466369
1.4532	0.465976
1.45403	0.467504
1.45487	0.466556
1.4557	0.46904
1.45653	0.472273
1.45737	0.470243
1.4582	0.470673
1.45903	0.470061
1.45986	0.467361
1.4607	0.468344
1.46153	0.468726
1.46236	0.467644
1.46319	0.466589
1.46403	0.46637
1.46486	0.463128
1.46569	0.463642
1.46653	0.461472
1.46736	0.461252
1.46819	0.464564
1.46902	0.467585
1.46986	0.467828
1.47069	0.466081
1.47152	0.465807
1.47236	0.469785
1.47319	0.469905
1.47402	0.472111
1.47485	0.4728
1.47569	0.474698
1.47652	0.469054
1.47735	0.468155
1.47818	0.468978
1.47902	0.467872
1.47985	0.465633
1.48068	0.466576
1.48151	0.463548
1.48235	0.462987
1.48318	0.46587
1.48401	0.467987
1.48485	0.468043
1.48568	0.4687
1.48651	0.467279
1.48734	0.46929
1.48818	0.466578
1.48901	0.463006
1.48984	0.459325
1.49068	0.458906
1.49151	0.457384
1.49234	0.458683
1.49317	0.456198
1.49401	0.45503
1.49484	0.453288
1.49567	0.451554
1.4965	0.448724
1.49734	0.452393
1.49817	0.45345
1.499	0.452313
1.49984	0.453431
1.50067	0.454877
1.5015	0.453226
1.50233	0.45352
1.50317	0.452504
1.504	0.451673
1.50483	0.451655
1.50567	0.452706
1.5065	0.452874
1.50733	0.451227
1.50816	0.45091
1.509	0.451743
1.50983	0.452411
1.51066	0.458575
1.5115	0.455022
1.51233	0.46071
1.51316	0.45818
1.51399	0.458145
1.51483	0.459294
1.51566	0.46096
1.51649	0.460202
1.51733	0.461839
1.51816	0.462394
1.51899	0.461977
1.51982	0.462881
1.52066	0.461251
1.52149	0.458279
1.52232	0.459072
1.52315	0.461168
1.52399	0.464891
1.52482	0.462461
1.52565	0.458071
1.52649	0.456757
1.52732	0.458769
1.52815	0.463033
1.52898	0.461135
1.52982	0.459524
1.53065	0.459406
1.53148	0.455282
1.53231	0.458661
1.53315	0.456041
1.53398	0.455974
1.53481	0.455
1.53564	0.455029
1.53648	0.452423
1.53731	0.452717
1.53814	0.453515
1.53898	0.453211
1.53981	0.452061
1.54064	0.453911
1.54147	0.454701
1.54231	0.455717
1.54314	0.456963
1.54397	0.453115
1.54481	0.453486
1.54564	0.456339
1.54647	0.457227
1.5473	0.456925
1.54814	0.454716
1.54897	0.453067
1.5498	0.45445
1.55063	0.453469
1.55147	0.453811
1.5523	0.457355
1.55313	0.455554
1.55397	0.454327
1.5548	0.454009
1.55563	0.451562
1.55646	0.450839
1.5573	0.456142
1.55813	0.454161
1.55896	0.452537
1.5598	0.451307
1.56063	0.451098
1.56146	0.449443
1.56229	0.451727
1.56313	0.452974
1.56396	0.453499
1.56479	0.458318
1.56563	0.457202
1.56646	0.4575
1.56729	0.458874
1.56812	0.457486
1.56896	0.457349
1.56979	0.455003
1.57062	0.453873
1.57146	0.458029
1.57229	0.459046
1.57312	0.455884
1.57395	0.460053
1.57479	0.463337
1.57562	0.464185
1.57645	0.46803
1.57728	0.468075
1.57812	0.463704
1.57895	0.466218
1.57978	0.465876
1.58062	0.467717
1.58145	0.470102
1.58228	0.471507
1.58311	0.468494
1.58395	0.468595
1.58478	0.467641
1.58561	0.466907
1.58645	0.467956
1.58728	0.467932
1.58811	0.467247
1.58894	0.470535
1.58978	0.471081
1.59061	0.474712
1.59144	0.474934
1.59227	0.471144
1.59311	0.467492
1.59394	0.466596
1.59477	0.463721
1.5956	0.462696
1.59644	0.46101
1.59727	0.462899
1.5981	0.463087
1.59894	0.464066
1.59977	0.4654
1.6006	0.467425
1.60143	0.467468
1.60227	0.467456
1.6031	0.468295
1.60393	0.467799
1.60477	0.465036
1.6056	0.465492
1.60643	0.465147
1.60726	0.463559
1.6081	0.46251
1.60893	0.462868
1.60976	0.460943
1.61059	0.461871
1.61143	0.459517
1.61226	0.459779
1.61309	0.464286
1.61393	0.465745
1.61476	0.470745
1.61559	0.472468
1.61642	0.472129
1.61726	0.471856
1.61809	0.468623
1.61892	0.470772
1.61976	0.469226
1.62059	0.470274
1.62142	0.469152
1.62225	0.469573
1.62309	0.46908
1.62392	0.468646
1.62475	0.471303
1.62559	0.473965
1.62642	0.473989
1.62725	0.476376
1.62808	0.475251
1.62892	0.473258
1.62975	0.470604
1.63058	0.472377
1.63141	0.470104
1.63225	0.47276
1.63308	0.472732
1.63391	0.470714
1.63474	0.473171
1.63558	0.469342
1.63641	0.466301
1.63724	0.464713
1.63808	0.4662
1.63891	0.465818
1.63974	0.46128
1.64057	0.463933
1.64141	0.463667
1.64224	0.463689
1.64307	0.461283
1.64391	0.461453
1.64474	0.461216
1.64557	0.459604
1.6464	0.459274
1.64724	0.456091
1.64807	0.454488
1.6489	0.455281
1.64973	0.455005
1.65057	0.45745
1.6514	0.456639
1.65223	0.457217
1.65307	0.455669
1.6539	0.454036
1.65473	0.455813
1.65556	0.453675
1.6564	0.453041
1.65723	0.454467
1.65806	0.455267
1.6589	0.455675
[truncated: 34,042 more rows]

## Sheet: EDFig.1c
Smc5/6 holocomplex
	1st	2nd	3rd	4th
No DNA	0.119	0.105	0.084	0.074
0.75 nM λ-DNA	0.57	0.649	0.518	0.467

## Sheet: EDF. 1j
Chrom.1		Chrom.1
UV		Fraction
ml	mAU	ml	Fraction
0	6.06883	0.003816	1.A.1
0.000832	0.032271	1.00382	1.A.2
0.001665	0.03495	2.00362	1.A.3
0.002497	0.04006	3.00365	1.A.4
0.003329	0.044146	4.0037	1.A.5
0.004162	0.054031	5.00349	1.A.6
0.004994	0.057689	6.00353	1.A.7
0.005826	0.05962	7.00358	1.A.8
0.006659	0.060465	8.0036	1.A.9
0.007491	0.057439	9.00424	1.A.10
0.008323	0.056768	10.0043	1.A.11
0.009155	0.057505	11.0043	1.A.12
0.009988	0.05484	12.0041	1.B.1
0.01082	0.050383	13.0041	1.B.2
0.011652	0.044869	14.0042	1.B.3
0.012485	0.037532	15.0042	1.B.4
0.013317	0.034951	16.004	1.B.5
0.014149	0.035042	17.0041	1.B.6
0.014982	0.033042	18.0041	1.B.7
0.015814	0.031997	19.004	1.B.8
0.016646	0.029089	20.0048	1.B.9
0.017479	0.023224	21.0048	1.B.10
0.018311	0.018861	22.0048	1.B.11
0.019143	0.017598	23.0047	1.B.12
0.019976	0.015973	24.0047	1.C.1
0.020808	0.014373	25.0047	1.C.2
0.02164	0.01388	26.0048	1.C.3
0.022473	0.010334	27.0046	1.C.4
0.023305	0.005314	27.5572	Waste(Frac)
0.024137	0.002927
0.02497	0.00105
0.025802	-0.001627
0.026634	-0.00423
0.027466	-0.00557
0.028299	-0.006384
0.029131	-0.011166
0.029963	-0.01563
0.030796	-0.018371
0.031628	-0.019652
0.03246	-0.020714
0.033293	-0.022232
0.034125	-0.024196
0.034957	-0.027015
0.03579	-0.029903
0.036622	-0.035733
0.037454	-0.043796
0.038287	-0.052467
0.039119	-0.063212
0.039951	-0.07471
0.040784	-0.084732
0.041616	-0.09428
0.042448	-0.106232
0.043281	-0.120128
0.044113	-0.131143
0.044945	-0.142846
0.045777	-0.154695
0.04661	-0.164816
0.047442	-0.174361
0.048274	-0.184939
0.049107	-0.196412
0.049939	-0.204242
0.050771	-0.208966
0.051604	-0.213012
0.052436	-0.217797
0.053268	-0.22416
0.054101	-0.227976
0.054933	-0.233676
0.055765	-0.239712
0.056598	-0.242599
0.05743	-0.240361
0.058262	-0.233126
0.059095	-0.214171
0.059927	-0.172556
0.060759	-0.128865
0.061592	-0.092154
0.062424	-0.058425
0.063256	-0.01245
0.064088	0.045836
0.064921	0.101665
0.065753	0.14361
0.066585	0.174022
0.067418	0.2066
0.06825	0.243161
0.069082	0.283829
0.069915	0.32353
0.070747	0.348968
0.071579	0.362624
0.072412	0.372341
0.073244	0.381214
0.074076	0.388816
0.074909	0.396686
0.075741	0.406954
0.076573	0.417469
0.077406	0.426052
0.078238	0.430034
0.07907	0.433942
0.079903	0.427237
0.080735	0.401458
0.081567	0.374372
0.082399	0.351677
0.083232	0.332671
0.084064	0.303305
0.084896	0.264603
0.085729	0.229526
0.086561	0.210134
0.087393	0.201051
0.088226	0.186279
0.089058	0.168476
0.08989	0.146918
0.090723	0.127165
0.091555	0.120174
0.092387	0.123767
0.09322	0.12888
0.094052	0.137159
0.094884	0.146668
0.095717	0.154987
0.096549	0.162568
0.097381	0.1693
0.098214	0.176165
0.099046	0.18635
0.099878	0.197024
0.10071	0.206916
0.101543	0.213582
0.102375	0.222283
0.103207	0.231133
0.10404	0.236196
0.104872	0.243449
0.105704	0.251758
0.106537	0.259891
0.107369	0.265973
0.108201	0.271313
0.109034	0.281809
0.109866	0.288738
0.110698	0.296606
0.111531	0.30562
0.112363	0.311361
0.113195	0.315276
0.114028	0.321195
0.11486	0.326356
0.115692	0.333007
0.116525	0.341178
0.117357	0.346671
0.118189	0.352729
0.119021	0.359929
0.119854	0.364108
0.120686	0.367693
0.121518	0.373617
0.122351	0.37827
0.123183	0.38232
0.124015	0.386731
0.124848	0.391888
0.12568	0.395457
0.126512	0.398636
0.127345	0.402678
0.128177	0.406497
0.129009	0.411984
0.129842	0.416474
0.130674	0.419641
0.131506	0.420775
0.132339	0.421985
0.133171	0.426939
0.134003	0.431431
0.134835	0.436047
0.135668	0.440681
0.1365	0.444249
0.137332	0.447019
0.138165	0.449596
0.138997	0.451326
0.139829	0.451098
0.140662	0.452391
0.141494	0.453191
0.142326	0.452696
0.143159	0.456067
0.143991	0.457474
0.144823	0.455731
0.145656	0.45389
0.146488	0.452332
0.14732	0.450622
0.148153	0.445791
0.148985	0.43914
0.149817	0.433093
0.15065	0.424793
0.151482	0.419464
0.152314	0.414218
0.153146	0.408142
0.153979	0.400941
0.154811	0.395449
0.155643	0.389002
0.156476	0.379966
0.157308	0.371443
0.15814	0.361267
0.158973	0.351874
0.159805	0.339576
0.160637	0.329013
0.16147	0.318986
0.162302	0.306666
0.163134	0.295152
0.163967	0.281178
0.164799	0.266774
0.165631	0.256135
0.166464	0.247506
0.167296	0.23733
0.168128	0.226994
0.168961	0.216791
0.169793	0.208777
0.170625	0.199384
0.171457	0.189423
0.17229	0.179417
0.173122	0.171086
0.173954	0.164056
0.174787	0.156279
0.175619	0.147893
0.176451	0.139869
0.177284	0.133382
0.178116	0.126293
0.178948	0.119594
0.179781	0.116669
0.180613	0.115438
0.181445	0.11286
0.182278	0.109424
0.18311	0.106126
0.183942	0.105637
0.184775	0.106164
0.185607	0.108045
0.186439	0.109865
0.187272	0.110657
0.188104	0.112409
0.188936	0.114323
0.189768	0.117618
0.190601	0.120669
0.191433	0.124446
0.192265	0.129636
0.193098	0.136849
0.19393	0.141748
0.194762	0.145226
0.195595	0.147349
0.196427	0.151188
0.197259	0.155386
0.198092	0.159999
0.198924	0.163952
0.199756	0.169655
0.200589	0.175039
0.201421	0.178387
0.202253	0.18172
0.203086	0.186266
0.203918	0.191528
0.20475	0.197042
0.205583	0.199568
0.206415	0.203678
0.207247	0.207667
0.208079	0.209402
0.208912	0.2112
0.209744	0.213376
0.210576	0.21541
0.211409	0.220335
0.212241	0.220206
0.213073	0.22364
0.213906	0.226369
0.214738	0.229482
0.21557	0.235518
0.216403	0.242993
0.217235	0.246206
0.218067	0.248766
0.2189	0.250323
0.219732	0.254411
0.220564	0.256884
0.221397	0.259526
0.222229	0.262136
0.223061	0.265822
0.223894	0.268819
0.224726	0.275936
0.225558	0.274424
0.22639	0.276684
0.227223	0.277913
0.228055	0.279516
0.228887	0.285454
0.22972	0.289925
0.230552	0.293674
0.231384	0.297814
0.232217	0.301166
0.233049	0.307642
0.233881	0.308955
0.234714	0.309063
0.235546	0.309285
0.236378	0.310445
0.237211	0.313157
0.238043	0.317347
0.238875	0.321353
0.239708	0.323732
0.24054	0.326136
0.241372	0.329695
0.242205	0.332374
0.243037	0.336288
0.243869	0.340424
0.244701	0.342764
0.245534	0.34213
0.246366	0.346531
0.247198	0.352776
0.248031	0.357561
0.248863	0.36148
0.249695	0.363564
0.250528	0.367893
0.25136	0.373478
0.252192	0.377501
0.253025	0.380226
0.253857	0.380789
0.254689	0.384183
0.255522	0.387638
0.256354	0.393715
0.257186	0.395087
0.258019	0.396352
0.258851	0.398243
0.259683	0.399204
0.260515	0.402271
0.261348	0.40554
0.26218	0.406803
0.263012	0.408487
0.263845	0.41165
0.264677	0.413566
0.265509	0.416482
0.266342	0.418354
0.267174	0.424826
0.268006	0.424361
0.268839	0.427149
0.269671	0.431298
0.270503	0.434032
0.271336	0.435366
0.272168	0.432396
0.273	0.431881
0.273833	0.431074
0.274665	0.431925
0.275497	0.432367
0.27633	0.433382
0.277162	0.431714
0.277994	0.433691
0.278826	0.436285
0.279659	0.439285
0.280491	0.442733
0.281323	0.445742
0.282156	0.447206
0.282988	0.450242
0.28382	0.452174
0.284653	0.452826
0.285485	0.454322
0.286317	0.456881
0.28715	0.458008
0.287982	0.459568
0.288814	0.464782
0.289647	0.467123
0.290479	0.466278
0.291311	0.467925
0.292144	0.47007
0.292976	0.475139
0.293808	0.479427
0.294641	0.483249
0.295473	0.48654
0.296305	0.490033
0.297137	0.490936
0.29797	0.494773
0.298802	0.497329
0.299634	0.497668
0.300467	0.500622
0.301299	0.506549
0.302131	0.509028
0.302964	0.512731
0.303796	0.512688
0.304628	0.514348
0.305461	0.516624
0.306293	0.518196
0.307125	0.518619
0.307958	0.522822
0.30879	0.525109
0.309622	0.525292
0.310455	0.526049
0.311287	0.529673
0.312119	0.531459
0.312952	0.534474
0.313784	0.535065
0.314616	0.534482
0.315448	0.533825
0.316281	0.536007
0.317113	0.534424
0.317945	0.540259
0.318778	0.542408
0.31961	0.544252
0.320442	0.5446
0.321275	0.543636
0.322107	0.542405
0.322939	0.542571
0.323772	0.54215
0.324604	0.544701
0.325436	0.549549
0.326269	0.551806
0.327101	0.555364
0.327933	0.557689
0.328766	0.556785
0.329598	0.554678
0.33043	0.55752
0.331262	0.559581
0.332095	0.55866
0.332927	0.561608
0.333759	0.563937
0.334592	0.566115
0.335424	0.568042
0.336256	0.569911
0.337089	0.570667
0.337921	0.575079
0.338753	0.575254
0.339586	0.575546
0.340418	0.577901
0.34125	0.581798
0.342083	0.584828
0.342915	0.58304
0.343747	0.584717
0.34458	0.585321
0.345412	0.585787
0.346244	0.585624
0.347077	0.58921
0.347909	0.5898
0.348741	0.589959
0.349573	0.594592
0.350406	0.597396
0.351238	0.597405
0.35207	0.598742
0.352903	0.600083
0.353735	0.600739
0.354567	0.600785
0.3554	0.601946
0.356232	0.603711
0.357064	0.605421
0.357897	0.603884
0.358729	0.60644
0.359561	0.607216
0.360394	0.611468
0.361226	0.612102
0.362058	0.613626
0.362891	0.61541
0.363723	0.616831
0.364555	0.621055
0.365388	0.624142
0.36622	0.626203
0.367052	0.62682
0.367884	0.625338
0.368717	0.626233
0.369549	0.629566
0.370381	0.629622
0.371214	0.633957
0.372046	0.636142
0.372878	0.635836
0.373711	0.638091
0.374543	0.638694
0.375375	0.64114
0.376208	0.642636
0.37704	0.642604
0.377872	0.645361
0.378705	0.650802
0.379537	0.649358
0.380369	0.650532
0.381202	0.650814
0.382034	0.652948
0.382866	0.653837
0.383699	0.655661
0.384531	0.656868
0.385363	0.653522
0.386195	0.651985
0.387028	0.652364
0.38786	0.655319
0.388692	0.658125
0.389525	0.658331
0.390357	0.65845
0.391189	0.658804
0.392022	0.657108
0.392854	0.658852
0.393686	0.66147
0.394519	0.666131
0.395351	0.666675
0.396183	0.66763
0.397016	0.668047
0.397848	0.667382
0.39868	0.666223
0.399513	0.668243
0.400345	0.669129
0.401177	0.669568
0.40201	0.668075
0.402842	0.669285
0.403674	0.668598
0.404506	0.665244
0.405339	0.667153
0.406171	0.671808
0.407003	0.673527
0.407836	0.677411
0.408668	0.676367
0.4095	0.677105
0.410333	0.679379
0.411165	0.682508
0.411997	0.684907
0.41283	0.684741
0.413662	0.683862
0.414494	0.682093
0.415327	0.679796
0.416159	0.68136
0.416991	0.682355
0.417824	0.683817
0.418656	0.689061
0.419488	0.689883
0.420321	0.68927
0.421153	0.693053
0.421985	0.693281
0.422817	0.695633
0.42365	0.696627
0.424482	0.698055
0.425314	0.700314
0.426147	0.702657
0.426979	0.701087
0.427811	0.701768
0.428644	0.701964
0.429476	0.70267
0.430308	0.698931
0.431141	0.698268
0.431973	0.698217
0.432805	0.698209
0.433638	0.701193
0.43447	0.705231
0.435302	0.708906
0.436135	0.713493
0.436967	0.714123
0.437799	0.714966
0.438632	0.714655
0.439464	0.712854
0.440296	0.7148
0.441128	0.716084
0.441961	0.714819
0.442793	0.717925
0.443625	0.716957
0.444458	0.716698
0.44529	0.717174
0.446122	0.716466
0.446955	0.713991
0.447787	0.716324
0.448619	0.718424
0.449452	0.719975
0.450284	0.719862
0.451116	0.723554
0.451949	0.724005
0.452781	0.72335
0.453613	0.722688
0.454446	0.722534
0.455278	0.721004
0.45611	0.720748
0.456942	0.718299
0.457775	0.716466
0.458607	0.717582
0.459439	0.719754
0.460272	0.721741
0.461104	0.722101
0.461936	0.720948
0.462769	0.720394
0.463601	0.720149
0.464433	0.723305
0.465266	0.724126
0.466098	0.725734
0.46693	0.726922
0.467763	0.728275
0.468595	0.726293
0.469427	0.724695
0.47026	0.725912
0.471092	0.726723
0.471924	0.72537
0.472757	0.725556
0.473589	0.725585
0.474421	0.726882
0.475253	0.729983
0.476086	0.730514
0.476918	0.731654
0.47775	0.733012
0.478583	0.735808
0.479415	0.735051
0.480247	0.735161
0.48108	0.734105
0.481912	0.73456
0.482744	0.737578
0.483577	0.740274
0.484409	0.741847
0.485241	0.742277
0.486074	0.743252
0.486906	0.74426
0.487738	0.744462
0.488571	0.746121
0.489403	0.749677
0.490235	0.751627
0.491068	0.748667
0.4919	0.749399
0.492732	0.753296
0.493564	0.755471
0.494397	0.754624
0.495229	0.754065
0.496061	0.748222
0.496894	0.748632
0.497726	0.746718
0.498558	0.746498
0.499391	0.746748
0.500223	0.749084
0.501055	0.751035
0.501888	0.750964
0.50272	0.751354
0.503552	0.750472
0.504385	0.747094
0.505217	0.746395
0.506049	0.745245
0.506882	0.746245
0.507714	0.74762
0.508546	0.748476
0.509379	0.748887
0.510211	0.750755
0.511043	0.751071
0.511876	0.753709
0.512708	0.753267
0.51354	0.753536
0.514372	0.752625
0.515205	0.756082
0.516037	0.76062
0.516869	0.766628
0.517702	0.766418
0.518534	0.767261
0.519366	0.767813
0.520199	0.769006
0.521031	0.768698
0.521863	0.766518
0.522696	0.767856
0.523528	0.76782
0.52436	0.768784
0.525193	0.772923
0.526025	0.776701
0.526857	0.779239
0.52769	0.778638
0.528522	0.775928
0.529354	0.777356
0.530186	0.778797
0.531019	0.779318
0.531851	0.780078
0.532683	0.780344
0.533516	0.779729
0.534348	0.779739
0.53518	0.782342
0.536013	0.783402
0.536845	0.781233
0.537677	0.779656
0.53851	0.781283
0.539342	0.783633
0.540174	0.78623
0.541007	0.785522
0.541839	0.784073
0.542671	0.78648
0.543504	0.786353
0.544336	0.788059
0.545168	0.786513
0.546001	0.783548
0.546833	0.780686
0.547665	0.780806
0.548497	0.782969
0.54933	0.784822
0.550162	0.783584
0.550994	0.782218
0.551827	0.780465
0.552659	0.779986
0.553491	0.779217
0.554324	0.781345
0.555156	0.781844
0.555988	0.781132
0.556821	0.780204
0.557653	0.780684
0.558485	0.78116
0.559318	0.778534
0.56015	0.778721
0.560982	0.777042
0.561815	0.777983
0.562647	0.780132
0.563479	0.778814
0.564312	0.778377
0.565144	0.777327
0.565976	0.778561
0.566808	0.780808
0.567641	0.781482
0.568473	0.779677
0.569305	0.77888
0.570138	0.77973
0.57097	0.781162
0.571802	0.781466
0.572635	0.781619
0.573467	0.783475
0.574299	0.784924
0.575132	0.784636
0.575964	0.784337
0.576796	0.783902
0.577629	0.783306
0.578461	0.782029
0.579293	0.781874
0.580126	0.784509
0.580958	0.786112
0.58179	0.786894
0.582623	0.786986
0.583455	0.786436
0.584287	0.786209
0.585119	0.78669
0.585952	0.787964
0.586784	0.788497
0.587616	0.787534
0.588449	0.785965
0.589281	0.785388
0.590113	0.785448
0.590946	0.786328
0.591778	0.786467
0.59261	0.785043
0.593443	0.783617
0.594275	0.783205
0.595107	0.783893
0.59594	0.785775
0.596772	0.784604
0.597604	0.783542
0.598437	0.785122
0.599269	0.786378
0.600101	0.786249
0.600933	0.784766
0.601766	0.782755
0.602598	0.781793
0.60343	0.781095
0.604263	0.77966
0.605095	0.777516
0.605927	0.777624
0.60676	0.777285
0.607592	0.77875
0.608424	0.780639
0.609257	0.78252
0.610089	0.783769
0.610921	0.78429
0.611754	0.782927
0.612586	0.782648
0.613418	0.785035
0.614251	0.789682
0.615083	0.790337
0.615915	0.790559
0.616748	0.790084
0.61758	0.792207
0.618412	0.791925
0.619245	0.790967
0.620077	0.790775
0.620909	0.790024
0.621741	0.790116
0.622574	0.791082
0.623406	0.792887
0.624238	0.792591
0.625071	0.79458
0.625903	0.798276
0.626735	0.799472
0.627568	0.800021
0.6284	0.799252
0.629232	0.798488
0.630065	0.798792
0.630897	0.798613
0.631729	0.796938
0.632562	0.795515
0.633394	0.796691
0.634226	0.796502
0.635059	0.794286
0.635891	0.792693
0.636723	0.790562
0.637555	0.790167
0.638388	0.790879
0.63922	0.792461
0.640052	0.793379
0.640885	0.793796
0.641717	0.795253
0.642549	0.795528
0.643382	0.795332
0.644214	0.79488
0.645046	0.79688
0.645879	0.798657
0.646711	0.798755
0.647543	0.797647
0.648376	0.795337
0.649208	0.793499
0.65004	0.791877
0.650873	0.792802
0.651705	0.795325
0.652537	0.798353
0.65337	0.79986
0.654202	0.799835
0.655034	0.801054
0.655867	0.800188
0.656699	0.798574
0.657531	0.798783
0.658363	0.798158
0.659196	0.798083
0.660028	0.797886
0.66086	0.798056
0.661693	0.798513
0.662525	0.798074
0.663357	0.799959
0.66419	0.802584
0.665022	0.800616
0.665854	0.796082
0.666687	0.794653
0.667519	0.794979
0.668351	0.795712
0.669184	0.796958
0.670016	0.798482
0.670848	0.80128
0.671681	0.802982
0.672513	0.802959
0.673345	0.802072
0.674177	0.801446
0.67501	0.798357
0.675842	0.796298
0.676674	0.797819
0.677507	0.799871
0.678339	0.799824
0.679171	0.800486
0.680004	0.802501
0.680836	0.803676
0.681668	0.803592
0.682501	0.803575
0.683333	0.804113
0.684165	0.802863
0.684998	0.800172
0.68583	0.800238
0.686662	0.802546
0.687495	0.803656
0.688327	0.802396
0.689159	0.802305
0.689992	0.803285
0.690824	0.803164
0.691656	0.80194
0.692488	0.799483
0.693321	0.796597
0.694153	0.795794
0.694985	0.797345
0.695818	0.799264
0.69665	0.800953
0.697482	0.801177
0.698315	0.801571
0.699147	0.803321
0.699979	0.803265
0.700812	0.800506
0.701644	0.798862
0.702476	0.800339
0.703309	0.801365
0.704141	0.801378
0.704973	0.802993
0.705806	0.804399
0.706638	0.805773
0.70747	0.806937
0.708302	0.807708
0.709135	0.808094
0.709967	0.807838
0.710799	0.808054
0.711632	0.80897
0.712464	0.808937
0.713296	0.80907
0.714129	0.809618
0.714961	0.808612
0.715793	0.807
0.716626	0.807614
0.717458	0.809768
0.71829	0.81107
0.719123	0.810289
0.719955	0.808239
0.720787	0.80849
0.72162	0.809698
0.722452	0.809774
0.723284	0.808246
0.724117	0.807782
0.724949	0.808067
0.725781	0.807699
0.726614	0.805273
0.727446	0.803719
0.728278	0.803628
0.72911	0.805373
0.729943	0.806594
0.730775	0.807963
0.731607	0.809469
0.73244	0.810203
0.733272	0.810224
0.734104	0.810761
0.734937	0.81253
0.735769	0.814042
0.736601	0.815096
0.737434	0.816205
0.738266	0.814536
0.739098	0.812727
0.739931	0.81129
0.740763	0.812621
0.741595	0.813731
0.742428	0.812201
0.74326	0.811102
0.744092	0.812608
0.744924	0.816161
0.745757	0.816042
0.746589	0.817156
0.747421	0.818557
0.748254	0.818708
0.749086	0.818451
0.749918	0.81889
0.750751	0.819529
0.751583	0.820219
0.752415	0.818301
0.753248	0.817862
0.75408	0.819521
0.754912	0.820455
0.755745	0.819945
0.756577	0.821617
0.757409	0.82338
0.758242	0.824223
0.759074	0.825495
0.759906	0.827207
0.760739	0.829076
0.761571	0.829637
0.762403	0.830291
0.763236	0.831767
0.764068	0.831892
0.7649	0.829998
0.765732	0.826882
0.766565	0.825514
0.767397	0.822893
0.768229	0.822851
0.769062	0.824823
0.769894	0.825052
0.770726	0.824316
0.771559	0.823814
0.772391	0.823728
0.773223	0.824056
0.774056	0.821778
0.774888	0.817952
0.77572	0.816535
0.776553	0.815839
0.777385	0.814584
0.778217	0.811998
0.77905	0.808422
0.779882	0.806268
0.780714	0.805022
0.781546	0.805108
0.782379	0.804318
0.783211	0.801701
0.784043	0.801545
0.784876	0.801924
0.785708	0.801094
0.78654	0.802185
0.787373	0.804063
0.788205	0.805263
0.789037	0.805492
0.78987	0.807112
0.790702	0.805475
0.791534	0.805504
0.792367	0.803261
0.793199	0.803433
0.794031	0.802925
0.794864	0.804078
0.795696	0.807612
0.796528	0.80935
0.797361	0.809109
0.798193	0.811957
0.799025	0.811533
0.799857	0.81414
0.80069	0.816707
0.801522	0.818144
0.802354	0.81706
0.803187	0.816839
0.804019	0.818285
0.804851	0.819081
0.805684	0.819063
0.806516	0.819758
0.807348	0.817805
0.808181	0.81613
0.809013	0.816412
0.809845	0.81759
0.810678	0.815872
0.81151	0.816472
0.812342	0.817856
0.813175	0.819227
0.814007	0.818143
0.814839	0.817793
0.815672	0.818108
0.816504	0.817098
0.817336	0.818062
0.818168	0.819073
0.819001	0.817258
0.819833	0.816779
0.820665	0.817075
0.821498	0.816112
0.82233	0.816796
0.823162	0.818703
0.823995	0.81995
0.824827	0.820684
0.825659	0.820875
0.826492	0.82208
0.827324	0.824578
0.828156	0.827749
0.828989	0.830755
0.829821	0.830834
0.830653	0.829347
0.831486	0.829471
0.832318	0.830813
0.83315	0.830328
0.833983	0.830176
0.834815	0.831944
0.835647	0.833892
0.836479	0.834593
0.837312	0.835485
0.838144	0.835425
0.838976	0.835104
0.839809	0.835988
0.840641	0.836514
0.841473	0.836292
0.842306	0.83621
0.843138	0.83763
0.84397	0.835126
0.844803	0.832814
0.845635	0.831869
0.846467	0.833896
0.8473	0.83474
0.848132	0.834687
0.848964	0.833536
0.849797	0.832283
0.850629	0.833337
0.851461	0.833828
0.852293	0.834215
0.853126	0.832128
0.853958	0.831445
0.85479	0.830902
0.855623	0.831544
0.856455	0.831872
0.857287	0.833299
0.85812	0.834883
0.858952	0.835632
0.859784	0.83445
0.860617	0.835172
0.861449	0.837657
0.862281	0.838493
0.863114	0.839182
0.863946	0.838153
0.864778	0.839061
0.865611	0.842293
0.866443	0.845899
0.867275	0.843862
0.868108	0.842641
0.86894	0.842797
0.869772	0.842891
0.870604	0.841371
0.871437	0.841187
0.872269	0.840917
0.873101	0.842965
0.873934	0.845378
0.874766	0.846434
0.875598	0.846601
0.876431	0.84451
0.877263	0.842632
0.878095	0.841437
0.878928	0.840197
0.87976	0.839452
0.880592	0.839529
0.881425	0.838297
0.882257	0.835655
0.883089	0.836913
0.883922	0.838022
0.884754	0.838608
0.885586	0.839591
0.886419	0.838385
0.887251	0.836909
0.888083	0.838213
0.888915	0.838944
0.889748	0.84112
0.89058	0.843447
0.891412	0.846154
0.892245	0.847414
0.893077	0.848855
0.893909	0.848201
0.894742	0.84904
0.895574	0.848642
0.896406	0.849372
0.897239	0.84831
0.898071	0.850807
0.898903	0.851261
0.899736	0.850811
0.900568	0.851541
0.9014	0.852366
0.902233	0.849142
0.903065	0.852742
0.903897	0.853169
0.90473	0.851781
0.905562	0.850478
0.906394	0.850312
0.907226	0.851837
0.908059	0.85124
0.908891	0.851099
0.909723	0.852488
0.910556	0.849602
0.911388	0.849523
0.91222	0.845907
0.913053	0.844608
0.913885	0.84243
0.914717	0.84137
0.91555	0.841185
0.916382	0.842934
0.917214	0.843263
0.918047	0.845305
0.918879	0.843591
0.919711	0.843636
0.920544	0.841906
0.921376	0.842629
0.922208	0.841399
0.923041	0.84269
0.923873	0.841392
0.924705	0.843161
0.925537	0.845747
0.92637	0.846679
0.927202	0.84696
0.928034	0.845717
0.928867	0.846352
0.929699	0.846317
0.930531	0.846059
0.931364	0.846069
0.932196	0.84377
0.933028	0.844214
0.933861	0.843125
0.934693	0.844262
0.935525	0.845085
0.936358	0.842734
0.93719	0.843397
0.938022	0.84506
0.938855	0.845315
0.939687	0.845225
0.940519	0.845178
0.941351	0.848616
0.942184	0.849091
0.943016	0.852119
0.943848	0.855179
0.944681	0.855562
0.945513	0.853462
0.946345	0.851084
0.947178	0.850862
0.94801	0.852214
0.948842	0.852844
0.949675	0.85406
0.950507	0.855998
0.951339	0.854037
0.952172	0.852706
0.953004	0.85499
0.953836	0.855736
0.954669	0.859277
0.955501	0.861141
0.956333	0.859063
0.957166	0.862592
0.957998	0.8636
0.95883	0.862377
0.959662	0.863882
0.960495	0.866785
0.961327	0.866942
0.962159	0.865591
0.962992	0.863247
0.963824	0.863027
0.964656	0.861654
0.965489	0.861853
0.966321	0.863021
0.967153	0.863866
0.967986	0.864676
0.968818	0.863972
0.96965	0.864562
0.970483	0.863783
0.971315	0.862265
0.972147	0.864988
0.97298	0.866502
0.973812	0.865248
0.974644	0.865912
0.975477	0.864944
0.976309	0.862849
0.977141	0.864817
0.977973	0.864656
0.978806	0.86263
0.979638	0.861744
0.98047	0.859827
0.981303	0.858581
0.982135	0.859767
0.982967	0.861234
0.9838	0.862247
0.984632	0.863322
0.985464	0.86282
0.986297	0.861444
0.987129	0.860663
0.987961	0.863989
0.988794	0.864205
0.989626	0.864687
0.990458	0.864068
0.991291	0.864195
0.992123	0.86513
0.992955	0.864608
0.993788	0.865629
0.99462	0.866459
0.995452	0.864037
0.996284	0.86362
0.997117	0.867388
0.997949	0.867738
0.998781	0.867025
0.999614	0.867571
1.00045	0.867321
1.00128	0.871237
1.00211	0.870791
1.00294	0.872846
1.00378	0.871675
1.00461	0.871599
1.00544	0.872509
1.00627	0.872609
1.0071	0.872898
1.00794	0.873941
1.00877	0.870242
1.0096	0.869356
1.01043	0.869565
1.01127	0.8712
1.0121	0.872522
1.01293	0.870738
1.01376	0.869712
1.0146	0.868102
1.01543	0.866907
1.01626	0.869837
1.01709	0.870642
1.01792	0.869637
1.01876	0.870885
1.01959	0.871718
1.02042	0.871191
1.02125	0.874319
1.02209	0.871194
1.02292	0.872091
1.02375	0.869338
1.02458	0.869608
1.02542	0.871083
1.02625	0.869443
1.02708	0.871647
1.02791	0.875594
1.02875	0.875654
1.02958	0.875679
1.03041	0.87493
1.03124	0.87623
1.03207	0.875894
1.03291	0.875255
1.03374	0.87769
1.03457	0.879534
1.0354	0.8841
1.03624	0.887366
1.03707	0.885343
1.0379	0.884141
1.03873	0.884853
1.03957	0.884427
1.0404	0.883472
1.04123	0.882456
1.04206	0.881157
1.04289	0.881079
1.04373	0.879651
1.04456	0.881246
1.04539	0.881008
1.04622	0.882539
1.04706	0.882396
1.04789	0.879553
1.04872	0.875536
1.04955	0.874344
1.05038	0.874048
1.05122	0.877514
1.05205	0.875132
1.05288	0.875961
1.05371	0.878079
1.05455	0.876453
1.05538	0.875345
1.05621	0.870264
1.05704	0.866585
1.05788	0.866396
1.05871	0.868137
1.05954	0.865782
1.06037	0.866225
1.0612	0.86613
1.06204	0.866827
1.06287	0.86689
1.0637	0.86755
1.06454	0.871628
1.06537	0.871845
1.0662	0.874266
1.06703	0.871009
1.06786	0.871549
1.0687	0.870701
1.06953	0.872723
1.07036	0.872569
1.07119	0.876077
1.07203	0.875278
1.07286	0.878315
1.07369	0.877363
1.07452	0.874914
1.07536	0.876824
1.07619	0.877997
1.07702	0.87867
1.07785	0.879505
1.07868	0.880282
1.07952	0.88403
1.08035	0.88435
1.08118	0.88347
1.08201	0.885176
1.08285	0.88756
1.08368	0.888936
1.08451	0.888762
1.08534	0.887458
1.08617	0.889236
1.08701	0.887812
1.08784	0.89054
1.08867	0.889009
1.0895	0.894285
1.09034	0.892673
1.09117	0.891519
1.092	0.88952
1.09283	0.888712
1.09367	0.88692
1.0945	0.885473
1.09533	0.885017
1.09616	0.882504
1.09699	0.882522
1.09783	0.884177
1.09866	0.886662
1.09949	0.889373
1.10032	0.886568
1.10116	0.88758
1.10199	0.887652
1.10282	0.886942
1.10365	0.884776
1.10449	0.884083
1.10532	0.884471
1.10615	0.884914
1.10698	0.882568
1.10781	0.883777
1.10865	0.881465
1.10948	0.882927
1.11031	0.880594
1.11114	0.881283
1.11198	0.885058
1.11281	0.888514
1.11364	0.888515
1.11447	0.886856
1.11531	0.888317
1.11614	0.888948
1.11697	0.890572
1.1178	0.892019
1.11864	0.891408
1.11947	0.891728
1.1203	0.888634
1.12113	0.888571
1.12196	0.889316
1.1228	0.890197
1.12363	0.890471
1.12446	0.892418
1.12529	0.891967
1.12613	0.895059
1.12696	0.892017
1.12779	0.892887
1.12862	0.894485
1.12946	0.896209
1.13029	0.89522
1.13112	0.894548
1.13195	0.895129
1.13278	0.89547
1.13362	0.892373
1.13445	0.893783
1.13528	0.896246
1.13611	0.900124
1.13695	0.900721
1.13778	0.901887
1.13861	0.902921
1.13944	0.904153
1.14027	0.902514
1.14111	0.903785
1.14194	0.904124
1.14277	0.901101
1.1436	0.901363
1.14444	0.904245
1.14527	0.902095
1.1461	0.904348
1.14693	0.902427
1.14777	0.905957
1.1486	0.906396
1.14943	0.902536
1.15026	0.902925
1.1511	0.904835
1.15193	0.906805
1.15276	0.905331
1.15359	0.904291
1.15443	0.906006
1.15526	0.908899
1.15609	0.907339
1.15692	0.903554
1.15775	0.90337
1.15859	0.902306
1.15942	0.900633
1.16025	0.89953
1.16108	0.900574
1.16192	0.900015
1.16275	0.898616
1.16358	0.899615
1.16441	0.901112
1.16525	0.899705
1.16608	0.901536
1.16691	0.900108
1.16774	0.898872
1.16857	0.8977
1.16941	0.896857
1.17024	0.897587
1.17107	0.897073
1.1719	0.894733
1.17274	0.893527
1.17357	0.893945
1.1744	0.893305
1.17523	0.892779
1.17606	0.889507
1.1769	0.890716
1.17773	0.893798
1.17856	0.89458
1.17939	0.89573
1.18023	0.896834
1.18106	0.898565
1.18189	0.897587
1.18272	0.900647
1.18356	0.901663
1.18439	0.902657
1.18522	0.901489
1.18605	0.900873
1.18688	0.8979
1.18772	0.898102
1.18855	0.899333
1.18938	0.899162
1.19022	0.898636
1.19105	0.899782
1.19188	0.898734
1.19271	0.897782
1.19354	0.899336
1.19438	0.900672
1.19521	0.901568
1.19604	0.901953
1.19687	0.902606
1.19771	0.901742
1.19854	0.898258
1.19937	0.895298
1.2002	0.895574
1.20104	0.896197
1.20187	0.897107
1.2027	0.899578
1.20353	0.897717
1.20436	0.897408
1.2052	0.896985
1.20603	0.897302
1.20686	0.895379
1.20769	0.897753
1.20853	0.89817
1.20936	0.895768
1.21019	0.898721
1.21102	0.899993
1.21185	0.899818
1.21269	0.902086
1.21352	0.902563
1.21435	0.902113
1.21518	0.902542
1.21602	0.902968
1.21685	0.903343
1.21768	0.904505
1.21851	0.905076
1.21935	0.904938
1.22018	0.906804
1.22101	0.907261
1.22184	0.907445
1.22267	0.906448
1.22351	0.904168
1.22434	0.904305
1.22517	0.904413
1.226	0.905822
1.22684	0.905826
1.22767	0.909119
1.2285	0.908836
1.22933	0.90856
1.23017	0.910754
1.231	0.909491
1.23183	0.910305
1.23266	0.913933
1.2335	0.91635
1.23433	0.919586
1.23516	0.918854
1.23599	0.917417
1.23682	0.916619
1.23766	0.916334
1.23849	0.914287
1.23932	0.913342
1.24015	0.913657
1.24099	0.913975
1.24182	0.913993
1.24265	0.910694
1.24348	0.909209
1.24432	0.910302
1.24515	0.91034
1.24598	0.911219
1.24681	0.910896
1.24764	0.911018
1.24848	0.909428
1.24931	0.910338
1.25014	0.910713
1.25097	0.910978
1.25181	0.910403
1.25264	0.910597
1.25347	0.906274
1.2543	0.904388
1.25513	0.903445
1.25597	0.903961
1.2568	0.905574
1.25763	0.907225
1.25846	0.907348
1.2593	0.908514
1.26013	0.908986
1.26096	0.911419
1.26179	0.911167
1.26263	0.91006
1.26346	0.911545
1.26429	0.910255
1.26512	0.908977
1.26595	0.908692
1.26679	0.90704
1.26762	0.906751
1.26845	0.905224
1.26928	0.90351
1.27012	0.904401
1.27095	0.906791
1.27178	0.907511
1.27261	0.908127
1.27345	0.906639
1.27428	0.907891
1.27511	0.909251
1.27594	0.909692
1.27678	0.911721
1.27761	0.91412
1.27844	0.91462
1.27927	0.914118
1.28011	0.914452
1.28094	0.915119
1.28177	0.91171
1.2826	0.911136
1.28343	0.913481
1.28427	0.915428
1.2851	0.91792
1.28593	0.918984
1.28676	0.91948
1.2876	0.921179
1.28843	0.92231
1.28926	0.925305
1.29009	0.925422
1.29093	0.923758
1.29176	0.922691
1.29259	0.922067
1.29342	0.921156
1.29425	0.923217
1.29509	0.921533
1.29592	0.919619
1.29675	0.917912
1.29758	0.914933
1.29842	0.911919
1.29925	0.912384
1.30008	0.913554
1.30091	0.914289
1.30174	0.914103
1.30258	0.916859
1.30341	0.91744
1.30424	0.916176
1.30507	0.916059
1.30591	0.917031
1.30674	0.918434
1.30757	0.91878
1.3084	0.920669
1.30924	0.920659
1.31007	0.9188
1.3109	0.922291
1.31173	0.923073
1.31256	0.923018
1.3134	0.925117
1.31423	0.927378
1.31506	0.926508
1.31589	0.929752
1.31673	0.932772
1.31756	0.93196
1.31839	0.934381
1.31922	0.934454
1.32006	0.934725
1.32089	0.9368
1.32172	0.936835
1.32255	0.937805
1.32339	0.938892
1.32422	0.938595
1.32505	0.937565
1.32588	0.936326
1.32672	0.935263
1.32755	0.936238
1.32838	0.937443
1.32921	0.936113
1.33004	0.936347
1.33088	0.940206
1.33171	0.941303
1.33254	0.940697
1.33337	0.941049
1.33421	0.940285
1.33504	0.940722
1.33587	0.941814
1.3367	0.94126
1.33753	0.940299
1.33837	0.94183
1.3392	0.94331
1.34003	0.942694
1.34086	0.940795
1.3417	0.938242
1.34253	0.939213
1.34336	0.938076
1.34419	0.937126
1.34503	0.936663
1.34586	0.936602
1.34669	0.937328
1.34752	0.939634
1.34835	0.938969
1.34919	0.939276
1.35002	0.940987
1.35085	0.939632
1.35168	0.935518
1.35252	0.934868
1.35335	0.93398
1.35418	0.931923
1.35501	0.93103
1.35585	0.929631
1.35668	0.928433
1.35751	0.92936
1.35834	0.93022
1.35918	0.929633
1.36001	0.925988
1.36084	0.92708
1.36167	0.928569
1.3625	0.92919
1.36334	0.927938
1.36417	0.927767
1.365	0.928085
1.36583	0.928515
1.36667	0.930175
1.3675	0.930984
1.36833	0.929121
1.36916	0.928123
1.37	0.925602
1.37083	0.925908
1.37166	0.928324
1.37249	0.929076
1.37332	0.929589
1.37416	0.932664
1.37499	0.935821
1.37582	0.93658
1.37665	0.936104
1.37749	0.936245
1.37832	0.934511
1.37915	0.933603
1.37998	0.935139
1.38081	0.93595
1.38165	0.935461
1.38248	0.934253
1.38331	0.934003
1.38414	0.933379
1.38498	0.933842
1.38581	0.934927
1.38664	0.936004
1.38747	0.935314
1.38831	0.935787
1.38914	0.937614
1.38997	0.938337
1.3908	0.939582
1.39163	0.940169
1.39247	0.939724
1.3933	0.940993
1.39413	0.941652
1.39497	0.940485
1.3958	0.939324
1.39663	0.938039
1.39746	0.937699
1.39829	0.937908
1.39913	0.938091
1.39996	0.936207
1.40079	0.93336
1.40162	0.933897
1.40246	0.936497
1.40329	0.937819
1.40412	0.937665
1.40495	0.936959
1.40579	0.936228
1.40662	0.934864
1.40745	0.935003
1.40828	0.936383
1.40911	0.934465
1.40995	0.931632
1.41078	0.931885
1.41161	0.933277
1.41244	0.932611
1.41328	0.931773
1.41411	0.929999
1.41494	0.929082
1.41577	0.929643
1.4166	0.930079
1.41744	0.932537
1.41827	0.933735
1.4191	0.934451
1.41993	0.934609
1.42077	0.935263
1.4216	0.937647
1.42243	0.93944
1.42326	0.938843
1.4241	0.938332
1.42493	0.939841
1.42576	0.941786
1.42659	0.942938
1.42742	0.944902
1.42826	0.946587
1.42909	0.946833
1.42992	0.94636
1.43075	0.946102
1.43159	0.945318
1.43242	0.943317
1.43325	0.942168
1.43408	0.941702
1.43492	0.940666
1.43575	0.940074
1.43658	0.937499
1.43741	0.937843
1.43824	0.938385
1.43908	0.938124
1.43991	0.936639
1.44074	0.935486
1.44158	0.936615
1.44241	0.935705
1.44324	0.934232
1.44407	0.932682
1.4449	0.932598
1.44574	0.931698
1.44657	0.930455
1.4474	0.93196
1.44823	0.931521
1.44907	0.92711
1.4499	0.924967
1.45073	0.92573
1.45156	0.928195
1.4524	0.929405
1.45323	0.930197
1.45406	0.930098
1.45489	0.930395
1.45572	0.930402
1.45656	0.932142
1.45739	0.933117
1.45822	0.930012
1.45905	0.926702
1.45989	0.924383
1.46072	0.924206
1.46155	0.924556
1.46238	0.925274
1.46321	0.926415
1.46405	0.927322
1.46488	0.927816
1.46571	0.926832
1.46654	0.92707
1.46738	0.926851
1.46821	0.925351
1.46904	0.925117
1.46987	0.926513
1.47071	0.928454
1.47154	0.928967
1.47237	0.929541
1.4732	0.929131
1.47403	0.928353
1.47487	0.92918
1.4757	0.931303
1.47653	0.933357
1.47736	0.932964
1.4782	0.93299
1.47903	0.934513
1.47986	0.935882
1.48069	0.936632
1.48153	0.936236
1.48236	0.935537
1.48319	0.936141
1.48402	0.936116
1.48486	0.936887
1.48569	0.937617
1.48652	0.940204
1.48735	0.940914
1.48818	0.942247
1.48902	0.940979
1.48985	0.94056
1.49068	0.940351
1.49151	0.940221
1.49235	0.93898
1.49318	0.937326
1.49401	0.936438
1.49484	0.937994
1.49568	0.937987
1.49651	0.935721
1.49734	0.934866
1.49817	0.935174
1.499	0.935301
1.49984	0.938065
1.50067	0.939824
1.5015	0.940538
1.50233	0.942664
1.50317	0.944175
1.504	0.941702
1.50483	0.94059
1.50566	0.94014
1.50649	0.940773
1.50733	0.941202
1.50816	0.942831
1.50899	0.945403
1.50982	0.948244
1.51066	0.948178
1.51149	0.950382
1.51232	0.952459
1.51315	0.955621
1.51399	0.956364
1.51482	0.95488
1.51565	0.953932
1.51648	0.954962
1.51732	0.958834
1.51815	0.958671
1.51898	0.959627
1.51981	0.960941
1.52065	0.959814
1.52148	0.960616
1.52231	0.961682
1.52314	0.961766
1.52397	0.963789
1.52481	0.966765
1.52564	0.96828
1.52647	0.968485
1.5273	0.967076
1.52814	0.965683
1.52897	0.964963
1.5298	0.963471
1.53063	0.96211
1.53147	0.96359
1.5323	0.963126
1.53313	0.960533
1.53396	0.957638
1.53479	0.957505
1.53563	0.960213
1.53646	0.96183
1.53729	0.961105
1.53812	0.958529
1.53896	0.956229
1.53979	0.959485
1.54062	0.960067
1.54145	0.958462
1.54228	0.955911
1.54312	0.95706
1.54395	0.957498
1.54478	0.956746
1.54561	0.956184
1.54645	0.955219
1.54728	0.952451
1.54811	0.952016
1.54894	0.952989
1.54978	0.954771
1.55061	0.952967
1.55144	0.952942
1.55227	0.951247
1.5531	0.95157
1.55394	0.951934
1.55477	0.955765
1.5556	0.957624
1.55643	0.957951
1.55727	0.956958
1.5581	0.957883
1.55893	0.957905
1.55976	0.961435
1.5606	0.958657
1.56143	0.956608
1.56226	0.959395
1.56309	0.960695
1.56393	0.958653
1.56476	0.956763
1.56559	0.954803
1.56642	0.955172
1.56726	0.955529
1.56809	0.958874
1.56892	0.95891
1.56975	0.957727
1.57058	0.95612
1.57142	0.95724
1.57225	0.95901
1.57308	0.960833
1.57391	0.960092
1.57475	0.959594
1.57558	0.957934
1.57641	0.957081
1.57724	0.958629
1.57807	0.958126
1.57891	0.956007
1.57974	0.955287
1.58057	0.952599
1.5814	0.952404
1.58224	0.953912
1.58307	0.952904
1.5839	0.952955
1.58473	0.953378
1.58557	0.955037
1.5864	0.957057
1.58723	0.956424
1.58806	0.957791
1.58889	0.955491
1.58973	0.954528
1.59056	0.955487
1.59139	0.954966
1.59222	0.952953
1.59306	0.95208
1.59389	0.9523
1.59472	0.953621
1.59555	0.957054
1.59639	0.956129
1.59722	0.955418
1.59805	0.952967
1.59888	0.953265
1.59971	0.956665
1.60055	0.956583
1.60138	0.959598
1.60221	0.960341
1.60304	0.960424
1.60388	0.961603
1.60471	0.963738
1.60554	0.962767
1.60637	0.963885
1.60721	0.963223
1.60804	0.965356
1.60887	0.966154
1.6097	0.9672
1.61054	0.966534
1.61137	0.966124
1.6122	0.966918
1.61303	0.967074
1.61386	0.966934
1.6147	0.96782
1.61553	0.96532
1.61636	0.965203
1.61719	0.965399
1.61803	0.965578
1.61886	0.964485
1.61969	0.962726
1.62052	0.961835
1.62136	0.962439
1.62219	0.960354
1.62302	0.960171
1.62385	0.959417
1.62468	0.956035
1.62552	0.952812
1.62635	0.951881
1.62718	0.951479
1.62801	0.952975
1.62885	0.95223
1.62968	0.94905
1.63051	0.948219
1.63134	0.949297
1.63217	0.948675
1.63301	0.947342
1.63384	0.946028
1.63467	0.947435
1.6355	0.947686
1.63634	0.947892
1.63717	0.944333
1.638	0.942345
1.63883	0.943189
1.63967	0.943735
1.6405	0.944122
1.64133	0.943368
1.64216	0.942386
1.64299	0.941829
1.64383	0.940844
1.64466	0.937793
1.64549	0.939988
1.64633	0.941705
1.64716	0.944157
1.64799	0.945473
1.64882	0.943944
1.64965	0.943787
1.65049	0.944961
1.65132	0.948196
1.65215	0.949883
1.65298	0.950937
1.65382	0.951266
1.65465	0.954279
1.65548	0.951992
1.65631	0.949342
1.65715	0.951102
1.65798	0.954835
1.65881	0.956136
1.65964	0.955489
1.66047	0.958624
1.66131	0.960776
[truncated: 31,113 more rows]

## Sheet: EDF.1k
	Holocomplex				Hexamer			Pentamer
	1st	2nd	3rd	4th	1st	2nd	3rd	1st	2nd	3rd
DNA –	0.0912343	0.0909741	0.0869955	0.101716	0.669492	0.773118	0.672	0.0196558	0.0400829	0.0244627
DNA +	2.17209	1.78894	1.93086	1.7614	1.93406	1.9163	1.705	0.203551	0.199906	0.22209
